# Supplementary material for: Comparative Genomics of 42 Arcanobacterium phocae Strains
Source: Antibiotics (Basel). 2021 Jun 18;10(6):740. doi: 10.3390/antibiotics10060740 (PMC8235330; doi:10.3390/antibiotics10060740)
Supplement: Supplementary file 1 [file antibiotics-10-00740-s001.zip]

Archive with 5 entries (5 files):
- SupplementaryFigureS1.png
- SupplementaryTableS1.xlsx
- SupplementaryTableS2.pdf
- SupplementaryTableS3.xlsx
- SupplementaryTableS4.pdf
