# Supplementary material for: Comparative Genomics of 42 Arcanobacterium phocae Strains
Source: Antibiotics (Basel). 2021 Jun 18;10(6):740. doi: 10.3390/antibiotics10060740 (PMC8235330; doi:10.3390/antibiotics10060740)
Supplement: Supplementary file 1 [file antibiotics-10-00740-s001.zip › SupplementaryTableS1.xlsx]

## Sheet: Sheet1
Arcanobacterium_phocae_strain_DSM_10002_chromosome_I_NZ_LT629804	Arcanobacterium_phocae_105_NODE_51_length_478_cov_0_698006	Arcanobacterium_phocae_107_NODE_80_length_468_cov_1_175953	Arcanobacterium_phocae_11692_NODE_15_length_39692_cov_102_615474	Arcanobacterium_phocae_11893_NODE_8_length_101017_cov_113_349752	Arcanobacterium_phocae_12172_NODE_5_length_131627_cov_52_576207	Arcanobacterium_phocae_122_NODE_71_length_455_cov_8_585294	Arcanobacterium_phocae_127_NODE_68_length_469_cov_3_353801	Arcanobacterium_phocae_12814_NODE_39_length_2331_cov_54_569210	Arcanobacterium_phocae_12817_NODE_9_length_95649_cov_58_032656	Arcanobacterium_phocae_12824_NODE_35_length_3851_cov_62_069157	Arcanobacterium_phocae_130_NODE_69_length_473_cov_9_976879	Arcanobacterium_phocae_13645_NODE_9_length_96764_cov_63_784035	Arcanobacterium_phocae_13808_NODE_8_length_102264_cov_101_428244	Arcanobacterium_phocae_14235_NODE_3_length_185468_cov_72_306789	Arcanobacterium_phocae_14592_NODE_21_length_7499_cov_68_048100	Arcanobacterium_phocae_20171_NODE_2_length_394394_cov_88_630003	Arcanobacterium_phocae_22705_NODE_23_length_2459_cov_93_915653	Arcanobacterium_phocae_22711_NODE_10_length_19273_cov_69_260666	Arcanobacterium_phocae_22984_NODE_16_length_3359_cov_4_262035	Arcanobacterium_phocae_22985_NODE_51_length_11883_cov_46_614603	Arcanobacterium_phocae_37_NODE_86_length_453_cov_2_173780	Arcanobacterium_phocae_40_NODE_52_length_474_cov_80_631124	Arcanobacterium_phocae_4114_NODE_9_length_77274_cov_87_494216	Arcanobacterium_phocae_41_NODE_2_length_233814_cov_66_275326	Arcanobacterium_phocae_4544_NODE_20_length_4317_cov_55_429953	Arcanobacterium_phocae_52753_NODE_17_length_30598_cov_68_937879	Arcanobacterium_phocae_67_NODE_63_length_471_cov_80_154070	Arcanobacterium_phocae_81_NODE_35_length_894_cov_0_722295	Arcanobacterium_phocae_96_NODE_67_length_742_cov_1_429268	Arcanobacterium_phocae_98_NODE_28_length_1554_cov_68_921514	Arcanobacterium_phocae_ARC106_NODE_20_length_5715_cov_85_630365	Arcanobacterium_phocae_ARC109_NODE_20_length_26223_cov_57_399029	Arcanobacterium_phocae_ARC127_NODE_10_length_96692_cov_72_058904	Arcanobacterium_phocae_ARC131_NODE_16_length_39692_cov_73_786546	Arcanobacterium_phocae_ARCANO14_NODE_3_length_142340_cov_75_948096	Arcanobacterium_phocae_ARCANO19_NODE_29_length_2796_cov_162_481427	Arcanobacterium_phocae_ARCANO21_NODE_3_length_254460_cov_86_902277	Arcanobacterium_phocae_IN_1A_NODE_5_length_142598_cov_68_597189	Arcanobacterium_phocae_IN_4A_NODE_6_length_142375_cov_45_066044	Arcanobacterium_phocae_IN_5A_NODE_3_length_310991_cov_72_234065	Arcanobacterium_phocae_SBAK872_NODE_5_length_138521_cov_74_922214
BLT51_RS00030,NAD-dependent malic enzyme,IDENTICAL PARALOGS:,BLT51_RS08945,NAD-dependent malic enzyme	14.peg.169,NADP-dependent malic enzyme (EC 1.1.1.40)	15.peg.178,NADP-dependent malic enzyme (EC 1.1.1.40)	131112.29.peg.267,NADP-dependent malic enzyme	131112.47.peg.295,NADP-dependent malic enzyme	131112.34.peg.275,NADP-dependent malic enzyme	16.peg.265,NADP-dependent malic enzyme (EC 1.1.1.40)	17.peg.1829,NADP-dependent malic enzyme (EC 1.1.1.40)	131112.20.peg.419,NADP-dependent malic enzyme	131112.21.peg.304,NADP-dependent malic enzyme	131112.22.peg.334,NADP-dependent malic enzyme	18.peg.279,NADP-dependent malic enzyme (EC 1.1.1.40)	131112.23.peg.203,NADP-dependent malic enzyme	131112.24.peg.273,NADP-dependent malic enzyme	131112.25.peg.323,NADP-dependent malic enzyme	131112.35.peg.275,NADP-dependent malic enzyme	131112.26.peg.1636,NADP-dependent malic enzyme	131112.27.peg.348,NADP-dependent malic enzyme	131112.28.peg.746,NADP-dependent malic enzyme	131112.30.peg.1097,NADP-dependent malic enzyme	131112.31.peg.1622,NADP-dependent malic enzyme	10.peg.1904,NADP-dependent malic enzyme (EC 1.1.1.40)	7.peg.170,NADP-dependent malic enzyme (EC 1.1.1.40)	131112.32.peg.320,NADP-dependent malic enzyme	8.peg.177,NADP-dependent malic enzyme (EC 1.1.1.40)	131112.33.peg.49,NADP-dependent malic enzyme	131112.19.peg.273,NADP-dependent malic enzyme	9.peg.173,NADP-dependent malic enzyme (EC 1.1.1.40)	11.peg.262,NADP-dependent malic enzyme (EC 1.1.1.40)	12.peg.235,NADP-dependent malic enzyme (EC 1.1.1.40)	13.peg.137,NADP-dependent malic enzyme (EC 1.1.1.40)	131112.36.peg.75,NADP-dependent malic enzyme	131112.37.peg.345,NADP-dependent malic enzyme	131112.38.peg.288,NADP-dependent malic enzyme	131112.39.peg.328,NADP-dependent malic enzyme	131112.41.peg.368,NADP-dependent malic enzyme	131112.42.peg.387,NADP-dependent malic enzyme	131112.43.peg.75,NADP-dependent malic enzyme	131112.44.peg.126,NADP-dependent malic enzyme	131112.45.peg.1717,NADP-dependent malic enzyme	131112.46.peg.1178,NADP-dependent malic enzyme	131112.40.peg.75,NADP-dependent malic enzyme
BLT51_RS00035,Asp-tRNA(Asn)/Glu-tRNA(Gln) amidotransferase subunit GatB,IDENTICAL PARALOGS:,BLT51_RS08950,Asp-tRNA(Asn)/Glu-tRNA(Gln) amidotransferase subunit GatB	14.peg.168,Aspartyl-tRNA(Asn) amidotransferase subunit B (EC 6.3.5.6) @ Glutamyl-tRNA(Gln) amidotransferase subunit B (EC 6.3.5.7)	15.peg.177,Aspartyl-tRNA(Asn) amidotransferase subunit B (EC 6.3.5.6) @ Glutamyl-tRNA(Gln) amidotransferase subunit B (EC 6.3.5.7)	131112.29.peg.266,Aspartyl-tRNA(Asn) amidotransferase subunit B @ Glutamyl-tRNA(Gln) amidotransferase subunit B	131112.47.peg.296,Aspartyl-tRNA(Asn) amidotransferase subunit B @ Glutamyl-tRNA(Gln) amidotransferase subunit B	131112.34.peg.274,Aspartyl-tRNA(Asn) amidotransferase subunit B @ Glutamyl-tRNA(Gln) amidotransferase subunit B	16.peg.266,Aspartyl-tRNA(Asn) amidotransferase subunit B (EC 6.3.5.6) @ Glutamyl-tRNA(Gln) amidotransferase subunit B (EC 6.3.5.7)	17.peg.1828,Aspartyl-tRNA(Asn) amidotransferase subunit B (EC 6.3.5.6) @ Glutamyl-tRNA(Gln) amidotransferase subunit B (EC 6.3.5.7)	131112.20.peg.418,Aspartyl-tRNA(Asn) amidotransferase subunit B @ Glutamyl-tRNA(Gln) amidotransferase subunit B	131112.21.peg.303,Aspartyl-tRNA(Asn) amidotransferase subunit B @ Glutamyl-tRNA(Gln) amidotransferase subunit B	131112.22.peg.335,Aspartyl-tRNA(Asn) amidotransferase subunit B @ Glutamyl-tRNA(Gln) amidotransferase subunit B	18.peg.280,Aspartyl-tRNA(Asn) amidotransferase subunit B (EC 6.3.5.6) @ Glutamyl-tRNA(Gln) amidotransferase subunit B (EC 6.3.5.7)	131112.23.peg.202,Aspartyl-tRNA(Asn) amidotransferase subunit B @ Glutamyl-tRNA(Gln) amidotransferase subunit B	131112.24.peg.272,Aspartyl-tRNA(Asn) amidotransferase subunit B @ Glutamyl-tRNA(Gln) amidotransferase subunit B	131112.25.peg.322,Aspartyl-tRNA(Asn) amidotransferase subunit B @ Glutamyl-tRNA(Gln) amidotransferase subunit B	131112.35.peg.274,Aspartyl-tRNA(Asn) amidotransferase subunit B @ Glutamyl-tRNA(Gln) amidotransferase subunit B	131112.26.peg.1635,Aspartyl-tRNA(Asn) amidotransferase subunit B @ Glutamyl-tRNA(Gln) amidotransferase subunit B	131112.27.peg.349,Aspartyl-tRNA(Asn) amidotransferase subunit B @ Glutamyl-tRNA(Gln) amidotransferase subunit B	131112.28.peg.747,Aspartyl-tRNA(Asn) amidotransferase subunit B @ Glutamyl-tRNA(Gln) amidotransferase subunit B	131112.30.peg.1096,Aspartyl-tRNA(Asn) amidotransferase subunit B @ Glutamyl-tRNA(Gln) amidotransferase subunit B	131112.31.peg.1623,Aspartyl-tRNA(Asn) amidotransferase subunit B @ Glutamyl-tRNA(Gln) amidotransferase subunit B	10.peg.1903,Aspartyl-tRNA(Asn) amidotransferase subunit B (EC 6.3.5.6) @ Glutamyl-tRNA(Gln) amidotransferase subunit B (EC 6.3.5.7)	7.peg.169,Aspartyl-tRNA(Asn) amidotransferase subunit B (EC 6.3.5.6) @ Glutamyl-tRNA(Gln) amidotransferase subunit B (EC 6.3.5.7)	131112.32.peg.321,Aspartyl-tRNA(Asn) amidotransferase subunit B @ Glutamyl-tRNA(Gln) amidotransferase subunit B	8.peg.176,Aspartyl-tRNA(Asn) amidotransferase subunit B (EC 6.3.5.6) @ Glutamyl-tRNA(Gln) amidotransferase subunit B (EC 6.3.5.7)	131112.33.peg.48,Aspartyl-tRNA(Asn) amidotransferase subunit B @ Glutamyl-tRNA(Gln) amidotransferase subunit B	131112.19.peg.274,Aspartyl-tRNA(Asn) amidotransferase subunit B @ Glutamyl-tRNA(Gln) amidotransferase subunit B	9.peg.172,Aspartyl-tRNA(Asn) amidotransferase subunit B (EC 6.3.5.6) @ Glutamyl-tRNA(Gln) amidotransferase subunit B (EC 6.3.5.7)	11.peg.261,Aspartyl-tRNA(Asn) amidotransferase subunit B (EC 6.3.5.6) @ Glutamyl-tRNA(Gln) amidotransferase subunit B (EC 6.3.5.7)	12.peg.236,Aspartyl-tRNA(Asn) amidotransferase subunit B (EC 6.3.5.6) @ Glutamyl-tRNA(Gln) amidotransferase subunit B (EC 6.3.5.7)	13.peg.138,Aspartyl-tRNA(Asn) amidotransferase subunit B (EC 6.3.5.6) @ Glutamyl-tRNA(Gln) amidotransferase subunit B (EC 6.3.5.7)	131112.36.peg.76,Aspartyl-tRNA(Asn) amidotransferase subunit B @ Glutamyl-tRNA(Gln) amidotransferase subunit B	131112.37.peg.346,Aspartyl-tRNA(Asn) amidotransferase subunit B @ Glutamyl-tRNA(Gln) amidotransferase subunit B	131112.38.peg.287,Aspartyl-tRNA(Asn) amidotransferase subunit B @ Glutamyl-tRNA(Gln) amidotransferase subunit B	131112.39.peg.327,Aspartyl-tRNA(Asn) amidotransferase subunit B @ Glutamyl-tRNA(Gln) amidotransferase subunit B	131112.41.peg.369,Aspartyl-tRNA(Asn) amidotransferase subunit B @ Glutamyl-tRNA(Gln) amidotransferase subunit B	131112.42.peg.388,Aspartyl-tRNA(Asn) amidotransferase subunit B @ Glutamyl-tRNA(Gln) amidotransferase subunit B	131112.43.peg.76,Aspartyl-tRNA(Asn) amidotransferase subunit B @ Glutamyl-tRNA(Gln) amidotransferase subunit B	131112.44.peg.127,Aspartyl-tRNA(Asn) amidotransferase subunit B @ Glutamyl-tRNA(Gln) amidotransferase subunit B	131112.45.peg.1718,Aspartyl-tRNA(Asn) amidotransferase subunit B @ Glutamyl-tRNA(Gln) amidotransferase subunit B	131112.46.peg.1177,Aspartyl-tRNA(Asn) amidotransferase subunit B @ Glutamyl-tRNA(Gln) amidotransferase subunit B	131112.40.peg.76,Aspartyl-tRNA(Asn) amidotransferase subunit B @ Glutamyl-tRNA(Gln) amidotransferase subunit B
BLT51_RS00040,Asp-tRNA(Asn)/Glu-tRNA(Gln) amidotransferase subunit GatA,IDENTICAL PARALOGS:,BLT51_RS08955,Asp-tRNA(Asn)/Glu-tRNA(Gln) amidotransferase subunit GatA	14.peg.167,Aspartyl-tRNA(Asn) amidotransferase subunit A (EC 6.3.5.6) @ Glutamyl-tRNA(Gln) amidotransferase subunit A (EC 6.3.5.7)	15.peg.176,Aspartyl-tRNA(Asn) amidotransferase subunit A (EC 6.3.5.6) @ Glutamyl-tRNA(Gln) amidotransferase subunit A (EC 6.3.5.7)	131112.29.peg.265,Aspartyl-tRNA(Asn) amidotransferase subunit A @ Glutamyl-tRNA(Gln) amidotransferase subunit A	131112.47.peg.297,Aspartyl-tRNA(Asn) amidotransferase subunit A @ Glutamyl-tRNA(Gln) amidotransferase subunit A	131112.34.peg.273,Aspartyl-tRNA(Asn) amidotransferase subunit A @ Glutamyl-tRNA(Gln) amidotransferase subunit A	16.peg.267,Aspartyl-tRNA(Asn) amidotransferase subunit A (EC 6.3.5.6) @ Glutamyl-tRNA(Gln) amidotransferase subunit A (EC 6.3.5.7)	17.peg.1827,Aspartyl-tRNA(Asn) amidotransferase subunit A (EC 6.3.5.6) @ Glutamyl-tRNA(Gln) amidotransferase subunit A (EC 6.3.5.7)	131112.20.peg.417,Aspartyl-tRNA(Asn) amidotransferase subunit A @ Glutamyl-tRNA(Gln) amidotransferase subunit A	131112.21.peg.302,Aspartyl-tRNA(Asn) amidotransferase subunit A @ Glutamyl-tRNA(Gln) amidotransferase subunit A	131112.22.peg.336,Aspartyl-tRNA(Asn) amidotransferase subunit A @ Glutamyl-tRNA(Gln) amidotransferase subunit A	18.peg.281,Aspartyl-tRNA(Asn) amidotransferase subunit A (EC 6.3.5.6) @ Glutamyl-tRNA(Gln) amidotransferase subunit A (EC 6.3.5.7)	131112.23.peg.201,Aspartyl-tRNA(Asn) amidotransferase subunit A @ Glutamyl-tRNA(Gln) amidotransferase subunit A	131112.24.peg.271,Aspartyl-tRNA(Asn) amidotransferase subunit A @ Glutamyl-tRNA(Gln) amidotransferase subunit A	131112.25.peg.321,Aspartyl-tRNA(Asn) amidotransferase subunit A @ Glutamyl-tRNA(Gln) amidotransferase subunit A	131112.35.peg.273,Aspartyl-tRNA(Asn) amidotransferase subunit A @ Glutamyl-tRNA(Gln) amidotransferase subunit A	131112.26.peg.1634,Aspartyl-tRNA(Asn) amidotransferase subunit A @ Glutamyl-tRNA(Gln) amidotransferase subunit A	131112.27.peg.350,Aspartyl-tRNA(Asn) amidotransferase subunit A @ Glutamyl-tRNA(Gln) amidotransferase subunit A	131112.28.peg.748,Aspartyl-tRNA(Asn) amidotransferase subunit A @ Glutamyl-tRNA(Gln) amidotransferase subunit A	131112.30.peg.1095,Aspartyl-tRNA(Asn) amidotransferase subunit A @ Glutamyl-tRNA(Gln) amidotransferase subunit A	131112.31.peg.1624,Aspartyl-tRNA(Asn) amidotransferase subunit A @ Glutamyl-tRNA(Gln) amidotransferase subunit A	10.peg.1902,Aspartyl-tRNA(Asn) amidotransferase subunit A (EC 6.3.5.6) @ Glutamyl-tRNA(Gln) amidotransferase subunit A (EC 6.3.5.7)	7.peg.168,Aspartyl-tRNA(Asn) amidotransferase subunit A (EC 6.3.5.6) @ Glutamyl-tRNA(Gln) amidotransferase subunit A (EC 6.3.5.7)	131112.32.peg.322,Aspartyl-tRNA(Asn) amidotransferase subunit A @ Glutamyl-tRNA(Gln) amidotransferase subunit A	8.peg.175,Aspartyl-tRNA(Asn) amidotransferase subunit A (EC 6.3.5.6) @ Glutamyl-tRNA(Gln) amidotransferase subunit A (EC 6.3.5.7)	131112.33.peg.47,Aspartyl-tRNA(Asn) amidotransferase subunit A @ Glutamyl-tRNA(Gln) amidotransferase subunit A	131112.19.peg.275,Aspartyl-tRNA(Asn) amidotransferase subunit A @ Glutamyl-tRNA(Gln) amidotransferase subunit A	9.peg.171,Aspartyl-tRNA(Asn) amidotransferase subunit A (EC 6.3.5.6) @ Glutamyl-tRNA(Gln) amidotransferase subunit A (EC 6.3.5.7)	11.peg.260,Aspartyl-tRNA(Asn) amidotransferase subunit A (EC 6.3.5.6) @ Glutamyl-tRNA(Gln) amidotransferase subunit A (EC 6.3.5.7)	12.peg.237,Aspartyl-tRNA(Asn) amidotransferase subunit A (EC 6.3.5.6) @ Glutamyl-tRNA(Gln) amidotransferase subunit A (EC 6.3.5.7)	13.peg.139,Aspartyl-tRNA(Asn) amidotransferase subunit A (EC 6.3.5.6) @ Glutamyl-tRNA(Gln) amidotransferase subunit A (EC 6.3.5.7)	131112.36.peg.77,Aspartyl-tRNA(Asn) amidotransferase subunit A @ Glutamyl-tRNA(Gln) amidotransferase subunit A	131112.37.peg.347,Aspartyl-tRNA(Asn) amidotransferase subunit A @ Glutamyl-tRNA(Gln) amidotransferase subunit A	131112.38.peg.286,Aspartyl-tRNA(Asn) amidotransferase subunit A @ Glutamyl-tRNA(Gln) amidotransferase subunit A	131112.39.peg.326,Aspartyl-tRNA(Asn) amidotransferase subunit A @ Glutamyl-tRNA(Gln) amidotransferase subunit A	131112.41.peg.370,Aspartyl-tRNA(Asn) amidotransferase subunit A @ Glutamyl-tRNA(Gln) amidotransferase subunit A	131112.42.peg.389,Aspartyl-tRNA(Asn) amidotransferase subunit A @ Glutamyl-tRNA(Gln) amidotransferase subunit A	131112.43.peg.77,Aspartyl-tRNA(Asn) amidotransferase subunit A @ Glutamyl-tRNA(Gln) amidotransferase subunit A	131112.44.peg.128,Aspartyl-tRNA(Asn) amidotransferase subunit A @ Glutamyl-tRNA(Gln) amidotransferase subunit A	131112.45.peg.1719,Aspartyl-tRNA(Asn) amidotransferase subunit A @ Glutamyl-tRNA(Gln) amidotransferase subunit A	131112.46.peg.1176,Aspartyl-tRNA(Asn) amidotransferase subunit A @ Glutamyl-tRNA(Gln) amidotransferase subunit A	131112.40.peg.77,Aspartyl-tRNA(Asn) amidotransferase subunit A @ Glutamyl-tRNA(Gln) amidotransferase subunit A
BLT51_RS00045,Asp-tRNA(Asn)/Glu-tRNA(Gln) amidotransferase subunit GatC,IDENTICAL PARALOGS:,BLT51_RS08960,Asp-tRNA(Asn)/Glu-tRNA(Gln) amidotransferase subunit GatC	14.peg.166,Aspartyl-tRNA(Asn) amidotransferase subunit C (EC 6.3.5.6) @ Glutamyl-tRNA(Gln) amidotransferase subunit C (EC 6.3.5.7)	15.peg.175,Aspartyl-tRNA(Asn) amidotransferase subunit C (EC 6.3.5.6) @ Glutamyl-tRNA(Gln) amidotransferase subunit C (EC 6.3.5.7)	131112.29.peg.264,Aspartyl-tRNA(Asn) amidotransferase subunit C @ Glutamyl-tRNA(Gln) amidotransferase subunit C	131112.47.peg.298,Aspartyl-tRNA(Asn) amidotransferase subunit C @ Glutamyl-tRNA(Gln) amidotransferase subunit C	131112.34.peg.272,Aspartyl-tRNA(Asn) amidotransferase subunit C @ Glutamyl-tRNA(Gln) amidotransferase subunit C	16.peg.268,Aspartyl-tRNA(Asn) amidotransferase subunit C (EC 6.3.5.6) @ Glutamyl-tRNA(Gln) amidotransferase subunit C (EC 6.3.5.7)	17.peg.1826,Aspartyl-tRNA(Asn) amidotransferase subunit C (EC 6.3.5.6) @ Glutamyl-tRNA(Gln) amidotransferase subunit C (EC 6.3.5.7)	131112.20.peg.416,Aspartyl-tRNA(Asn) amidotransferase subunit C @ Glutamyl-tRNA(Gln) amidotransferase subunit C	131112.21.peg.301,Aspartyl-tRNA(Asn) amidotransferase subunit C @ Glutamyl-tRNA(Gln) amidotransferase subunit C	131112.22.peg.337,Aspartyl-tRNA(Asn) amidotransferase subunit C @ Glutamyl-tRNA(Gln) amidotransferase subunit C	18.peg.282,Aspartyl-tRNA(Asn) amidotransferase subunit C (EC 6.3.5.6) @ Glutamyl-tRNA(Gln) amidotransferase subunit C (EC 6.3.5.7)	131112.23.peg.200,Aspartyl-tRNA(Asn) amidotransferase subunit C @ Glutamyl-tRNA(Gln) amidotransferase subunit C	131112.24.peg.270,Aspartyl-tRNA(Asn) amidotransferase subunit C @ Glutamyl-tRNA(Gln) amidotransferase subunit C	131112.25.peg.320,Aspartyl-tRNA(Asn) amidotransferase subunit C @ Glutamyl-tRNA(Gln) amidotransferase subunit C	131112.35.peg.272,Aspartyl-tRNA(Asn) amidotransferase subunit C @ Glutamyl-tRNA(Gln) amidotransferase subunit C	131112.26.peg.1633,Aspartyl-tRNA(Asn) amidotransferase subunit C @ Glutamyl-tRNA(Gln) amidotransferase subunit C	131112.27.peg.351,Aspartyl-tRNA(Asn) amidotransferase subunit C @ Glutamyl-tRNA(Gln) amidotransferase subunit C	131112.28.peg.749,Aspartyl-tRNA(Asn) amidotransferase subunit C @ Glutamyl-tRNA(Gln) amidotransferase subunit C	131112.30.peg.1094,Aspartyl-tRNA(Asn) amidotransferase subunit C @ Glutamyl-tRNA(Gln) amidotransferase subunit C	131112.31.peg.1625,Aspartyl-tRNA(Asn) amidotransferase subunit C @ Glutamyl-tRNA(Gln) amidotransferase subunit C	10.peg.1901,Aspartyl-tRNA(Asn) amidotransferase subunit C (EC 6.3.5.6) @ Glutamyl-tRNA(Gln) amidotransferase subunit C (EC 6.3.5.7)	7.peg.167,Aspartyl-tRNA(Asn) amidotransferase subunit C (EC 6.3.5.6) @ Glutamyl-tRNA(Gln) amidotransferase subunit C (EC 6.3.5.7)	131112.32.peg.323,Aspartyl-tRNA(Asn) amidotransferase subunit C @ Glutamyl-tRNA(Gln) amidotransferase subunit C	8.peg.174,Aspartyl-tRNA(Asn) amidotransferase subunit C (EC 6.3.5.6) @ Glutamyl-tRNA(Gln) amidotransferase subunit C (EC 6.3.5.7)	131112.33.peg.46,Aspartyl-tRNA(Asn) amidotransferase subunit C @ Glutamyl-tRNA(Gln) amidotransferase subunit C	131112.19.peg.276,Aspartyl-tRNA(Asn) amidotransferase subunit C @ Glutamyl-tRNA(Gln) amidotransferase subunit C	9.peg.170,Aspartyl-tRNA(Asn) amidotransferase subunit C (EC 6.3.5.6) @ Glutamyl-tRNA(Gln) amidotransferase subunit C (EC 6.3.5.7)	11.peg.259,Aspartyl-tRNA(Asn) amidotransferase subunit C (EC 6.3.5.6) @ Glutamyl-tRNA(Gln) amidotransferase subunit C (EC 6.3.5.7)	12.peg.238,Aspartyl-tRNA(Asn) amidotransferase subunit C (EC 6.3.5.6) @ Glutamyl-tRNA(Gln) amidotransferase subunit C (EC 6.3.5.7)	13.peg.140,Aspartyl-tRNA(Asn) amidotransferase subunit C (EC 6.3.5.6) @ Glutamyl-tRNA(Gln) amidotransferase subunit C (EC 6.3.5.7)	131112.36.peg.78,Aspartyl-tRNA(Asn) amidotransferase subunit C @ Glutamyl-tRNA(Gln) amidotransferase subunit C	131112.37.peg.348,Aspartyl-tRNA(Asn) amidotransferase subunit C @ Glutamyl-tRNA(Gln) amidotransferase subunit C	131112.38.peg.285,Aspartyl-tRNA(Asn) amidotransferase subunit C @ Glutamyl-tRNA(Gln) amidotransferase subunit C	131112.39.peg.325,Aspartyl-tRNA(Asn) amidotransferase subunit C @ Glutamyl-tRNA(Gln) amidotransferase subunit C	131112.41.peg.371,Aspartyl-tRNA(Asn) amidotransferase subunit C @ Glutamyl-tRNA(Gln) amidotransferase subunit C	131112.42.peg.390,Aspartyl-tRNA(Asn) amidotransferase subunit C @ Glutamyl-tRNA(Gln) amidotransferase subunit C	131112.43.peg.78,Aspartyl-tRNA(Asn) amidotransferase subunit C @ Glutamyl-tRNA(Gln) amidotransferase subunit C	131112.44.peg.129,Aspartyl-tRNA(Asn) amidotransferase subunit C @ Glutamyl-tRNA(Gln) amidotransferase subunit C	131112.45.peg.1720,Aspartyl-tRNA(Asn) amidotransferase subunit C @ Glutamyl-tRNA(Gln) amidotransferase subunit C	131112.46.peg.1175,Aspartyl-tRNA(Asn) amidotransferase subunit C @ Glutamyl-tRNA(Gln) amidotransferase subunit C	131112.40.peg.78,Aspartyl-tRNA(Asn) amidotransferase subunit C @ Glutamyl-tRNA(Gln) amidotransferase subunit C
BLT51_RS00050,phosphatidylserine/phosphatidylglycerophosphate/ cardiolipin synthase family protein,IDENTICAL PARALOGS:,BLT51_RS08965,phosphatidylserine/phosphatidylglycerophosphate/ cardiolipin synthase family protein	14.peg.165,Cardiolipin synthetase (EC 2.7.8.-)	15.peg.174,Cardiolipin synthetase (EC 2.7.8.-)	131112.29.peg.263,Cardiolipin synthetase	131112.47.peg.299,Cardiolipin synthetase	131112.34.peg.271,Cardiolipin synthetase	16.peg.269,Cardiolipin synthetase (EC 2.7.8.-)	17.peg.1825,Cardiolipin synthetase (EC 2.7.8.-)	131112.20.peg.415,Cardiolipin synthetase	131112.21.peg.300,Cardiolipin synthetase	131112.22.peg.338,Cardiolipin synthetase	18.peg.283,Cardiolipin synthetase (EC 2.7.8.-)	131112.23.peg.199,Cardiolipin synthetase	131112.24.peg.269,Cardiolipin synthetase	131112.25.peg.319,Cardiolipin synthetase	131112.35.peg.271,Cardiolipin synthetase	131112.26.peg.1632,Cardiolipin synthetase	131112.27.peg.352,Cardiolipin synthetase	131112.28.peg.750,Cardiolipin synthetase	131112.30.peg.1093,Cardiolipin synthetase	131112.31.peg.1626,Cardiolipin synthetase	10.peg.1900,Cardiolipin synthetase (EC 2.7.8.-)	7.peg.166,Cardiolipin synthetase (EC 2.7.8.-)	131112.32.peg.324,Cardiolipin synthetase	8.peg.173,Cardiolipin synthetase (EC 2.7.8.-)	131112.33.peg.45,Cardiolipin synthetase	131112.19.peg.277,Cardiolipin synthetase	9.peg.169,Cardiolipin synthetase (EC 2.7.8.-)	11.peg.258,Cardiolipin synthetase (EC 2.7.8.-)	12.peg.239,Cardiolipin synthetase (EC 2.7.8.-)	13.peg.141,Cardiolipin synthetase (EC 2.7.8.-)	131112.36.peg.79,Cardiolipin synthetase	131112.37.peg.349,Cardiolipin synthetase	131112.38.peg.284,Cardiolipin synthetase	131112.39.peg.324,Cardiolipin synthetase	131112.41.peg.372,Cardiolipin synthetase	131112.42.peg.391,Cardiolipin synthetase	131112.43.peg.79,Cardiolipin synthetase	131112.44.peg.130,Cardiolipin synthetase	131112.45.peg.1721,Cardiolipin synthetase	131112.46.peg.1174,Cardiolipin synthetase	131112.40.peg.79,Cardiolipin synthetase
BLT51_RS00055,DNA ligase (NAD(+)) LigA	14.peg.164,DNA ligase (NAD(+)) (EC 6.5.1.2)	15.peg.173,DNA ligase (NAD(+)) (EC 6.5.1.2)	131112.29.peg.262,DNA ligase	131112.47.peg.300,DNA ligase	131112.34.peg.270,DNA ligase	16.peg.270,DNA ligase (NAD(+)) (EC 6.5.1.2)	17.peg.1824,DNA ligase (NAD(+)) (EC 6.5.1.2)	131112.20.peg.414,DNA ligase	131112.21.peg.299,DNA ligase	131112.22.peg.339,DNA ligase	18.peg.284,DNA ligase (NAD(+)) (EC 6.5.1.2)	131112.23.peg.198,DNA ligase	131112.24.peg.268,DNA ligase	131112.25.peg.318,DNA ligase	131112.35.peg.270,DNA ligase	131112.26.peg.1631,DNA ligase	131112.27.peg.353,DNA ligase	131112.28.peg.751,DNA ligase	131112.30.peg.1092,DNA ligase	131112.31.peg.1627,DNA ligase	10.peg.1899,DNA ligase (NAD(+)) (EC 6.5.1.2)	7.peg.165,DNA ligase (NAD(+)) (EC 6.5.1.2)	131112.32.peg.325,DNA ligase	8.peg.172,DNA ligase (NAD(+)) (EC 6.5.1.2)	131112.33.peg.44,DNA ligase	131112.19.peg.278,DNA ligase	9.peg.168,DNA ligase (NAD(+)) (EC 6.5.1.2)	11.peg.257,DNA ligase (NAD(+)) (EC 6.5.1.2)	12.peg.240,DNA ligase (NAD(+)) (EC 6.5.1.2)	13.peg.142,DNA ligase (NAD(+)) (EC 6.5.1.2)	131112.36.peg.80,DNA ligase	131112.37.peg.350,DNA ligase	131112.38.peg.283,DNA ligase	131112.39.peg.323,DNA ligase	131112.41.peg.373,DNA ligase	131112.42.peg.392,DNA ligase	131112.43.peg.80,DNA ligase	131112.44.peg.131,DNA ligase	131112.45.peg.1722,DNA ligase	131112.46.peg.1173,DNA ligase	131112.40.peg.80,DNA ligase
BLT51_RS00060,sensor histidine kinase	14.peg.163,hypothetical protein	15.peg.172,hypothetical protein	131112.29.peg.261,two-component system sensor kinase	131112.47.peg.301,two-component system sensor kinase	131112.34.peg.269,two-component system sensor kinase	16.peg.271,hypothetical protein	17.peg.1823,hypothetical protein	131112.20.peg.413,two-component system sensor kinase	131112.21.peg.298,two-component system sensor kinase	131112.22.peg.340,two-component system sensor kinase	18.peg.285,hypothetical protein	131112.23.peg.197,two-component system sensor kinase	131112.24.peg.267,two-component system sensor kinase	131112.25.peg.317,two-component system sensor kinase	131112.35.peg.269,two-component system sensor kinase	131112.26.peg.1630,two-component system sensor kinase	131112.27.peg.354,two-component system sensor kinase	131112.28.peg.752,two-component system sensor kinase	131112.30.peg.1091,two-component system sensor kinase	131112.31.peg.1628,two-component system sensor kinase	10.peg.1898,hypothetical protein	7.peg.164,hypothetical protein	131112.32.peg.326,two-component system sensor kinase	8.peg.171,hypothetical protein	131112.33.peg.43,two-component system sensor kinase	131112.19.peg.279,two-component system sensor kinase	9.peg.167,hypothetical protein	11.peg.256,hypothetical protein	12.peg.241,hypothetical protein	13.peg.143,hypothetical protein	131112.36.peg.81,two-component system sensor kinase	131112.37.peg.351,two-component system sensor kinase	131112.38.peg.282,two-component system sensor kinase	131112.39.peg.322,two-component system sensor kinase	131112.41.peg.374,two-component system sensor kinase	131112.42.peg.393,two-component system sensor kinase	131112.43.peg.81,two-component system sensor kinase	131112.44.peg.132,two-component system sensor kinase	131112.45.peg.1723,two-component system sensor kinase	131112.46.peg.1172,two-component system sensor kinase	131112.40.peg.81,two-component system sensor kinase
BLT51_RS00065,DNA-binding response regulator	14.peg.162,Two-component transcriptional response regulator, LuxR family	15.peg.171,Two-component transcriptional response regulator, LuxR family	131112.29.peg.260,DNA-binding response regulator, LuxR family	131112.47.peg.302,DNA-binding response regulator, LuxR family	131112.34.peg.268,DNA-binding response regulator, LuxR family	16.peg.272,Two-component transcriptional response regulator, LuxR family	17.peg.1822,Two-component transcriptional response regulator, LuxR family	131112.20.peg.412,DNA-binding response regulator, LuxR family	131112.21.peg.297,DNA-binding response regulator, LuxR family	131112.22.peg.341,DNA-binding response regulator, LuxR family	18.peg.286,Two-component transcriptional response regulator, LuxR family	131112.23.peg.196,DNA-binding response regulator, LuxR family	131112.24.peg.266,DNA-binding response regulator, LuxR family	131112.25.peg.316,DNA-binding response regulator, LuxR family	131112.35.peg.268,DNA-binding response regulator, LuxR family	131112.26.peg.1629,putative two-component system response regulator	131112.27.peg.355,DNA-binding response regulator, LuxR family	131112.28.peg.753,DNA-binding response regulator, LuxR family	131112.30.peg.1090,DNA-binding response regulator, LuxR family	131112.31.peg.1629,DNA-binding response regulator, LuxR family	10.peg.1897,Two-component transcriptional response regulator, LuxR family	7.peg.163,Two-component transcriptional response regulator, LuxR family	131112.32.peg.327,DNA-binding response regulator, LuxR family	8.peg.170,Two-component transcriptional response regulator, LuxR family	131112.33.peg.42,DNA-binding response regulator, LuxR family	131112.19.peg.280,DNA-binding response regulator, LuxR family	9.peg.166,Two-component transcriptional response regulator, LuxR family	11.peg.255,Two-component transcriptional response regulator, LuxR family	12.peg.242,Two-component transcriptional response regulator, LuxR family	13.peg.144,Two-component transcriptional response regulator, LuxR family	131112.36.peg.82,DNA-binding response regulator, LuxR family	131112.37.peg.352,DNA-binding response regulator, LuxR family	131112.38.peg.281,DNA-binding response regulator, LuxR family	131112.39.peg.321,DNA-binding response regulator, LuxR family	131112.41.peg.375,DNA-binding response regulator, LuxR family	131112.42.peg.394,DNA-binding response regulator, LuxR family	131112.43.peg.82,DNA-binding response regulator, LuxR family	131112.44.peg.134,DNA-binding response regulator, LuxR family	131112.45.peg.1724,DNA-binding response regulator, LuxR family	131112.46.peg.1171,putative two-component system response regulator	131112.40.peg.82,DNA-binding response regulator, LuxR family
BLT51_RS00070,ABC transporter ATP-binding protein	14.peg.161,putative ABC transporter ATP-binding protein	15.peg.170,putative ABC transporter ATP-binding protein	131112.29.peg.259,ABC transporter, ATP-binding protein	131112.47.peg.303,ABC transporter, ATP-binding protein	131112.34.peg.267,ABC transporter, ATP-binding protein	16.peg.273,putative ABC transporter ATP-binding protein	17.peg.1821,putative ABC transporter ATP-binding protein	131112.20.peg.411,ABC transporter, ATP-binding protein	131112.21.peg.296,ABC transporter, ATP-binding protein	131112.22.peg.342,ABC transporter, ATP-binding protein	18.peg.287,putative ABC transporter ATP-binding protein	131112.23.peg.195,ABC transporter, ATP-binding protein	131112.24.peg.265,ABC transporter, ATP-binding protein	131112.25.peg.315,ABC transporter, ATP-binding protein	131112.35.peg.267,ABC transporter, ATP-binding protein	131112.26.peg.1628,putative ABC transporter ATP-binding protein	131112.27.peg.356,putative ABC transporter ATP-binding protein	131112.28.peg.754,putative ABC transporter ATP-binding protein	131112.30.peg.1089,putative ABC transporter ATP-binding protein	131112.31.peg.1630,putative ABC transporter ATP-binding protein	10.peg.1896,putative ABC transporter ATP-binding protein	7.peg.162,putative ABC transporter ATP-binding protein	131112.32.peg.328,ABC transporter, ATP-binding protein	8.peg.169,putative ABC transporter ATP-binding protein	131112.33.peg.41,ABC transporter, ATP-binding protein	131112.19.peg.281,ABC transporter, ATP-binding protein	9.peg.165,putative ABC transporter ATP-binding protein	11.peg.254,putative ABC transporter ATP-binding protein	12.peg.243,putative ABC transporter ATP-binding protein	13.peg.145,putative ABC transporter ATP-binding protein	131112.36.peg.83,ABC transporter, ATP-binding protein	131112.37.peg.353,ABC transporter, ATP-binding protein	131112.38.peg.280,ABC transporter, ATP-binding protein	131112.39.peg.320,ABC transporter, ATP-binding protein	131112.41.peg.376,ABC transporter, ATP-binding protein	131112.42.peg.395,putative ABC transporter ATP-binding protein	131112.43.peg.83,ABC transporter, ATP-binding protein	131112.44.peg.135,ABC transporter, ATP-binding protein	131112.45.peg.1725,ABC transporter, ATP-binding protein	131112.46.peg.1170,putative ABC transporter ATP-binding protein	131112.40.peg.83,ABC transporter, ATP-binding protein
BLT51_RS00075,hypothetical protein	14.peg.160,hypothetical protein	15.peg.169,hypothetical protein	131112.29.peg.258,ABC transporter associated permease	131112.47.peg.304,ABC transporter associated permease	131112.34.peg.266,ABC-type antimicrobial peptide transporter,permease component	16.peg.274,hypothetical protein	17.peg.1820,hypothetical protein	131112.20.peg.410,hypothetical protein	131112.21.peg.295,ABC transporter associated permease	131112.22.peg.343,ABC transporter associated permease	18.peg.288,hypothetical protein	131112.23.peg.194,ABC transporter associated permease	131112.24.peg.264,ABC-type antimicrobial peptide transporter,permease component	131112.25.peg.314,ABC transporter associated permease	131112.35.peg.266,ABC transporter associated permease	131112.26.peg.1627,ABC transporter associated permease	131112.27.peg.357,ABC-type antimicrobial peptide transporter,permease component	131112.28.peg.755,ABC-type antimicrobial peptide transporter,permease component	131112.30.peg.1088,ABC-type antimicrobial peptide transporter,permease component	131112.31.peg.1632,ABC-type antimicrobial peptide transporter,permease component	10.peg.1895,hypothetical protein	7.peg.161,hypothetical protein	131112.32.peg.329,ABC transporter associated permease	8.peg.168,hypothetical protein	131112.33.peg.40,ABC transporter associated permease	131112.19.peg.282,ABC transporter associated permease	9.peg.164,hypothetical protein	11.peg.253,hypothetical protein	12.peg.244,hypothetical protein	13.peg.146,hypothetical protein	131112.36.peg.84,ABC transporter associated permease	131112.37.peg.354,ABC transporter associated permease	131112.38.peg.279,ABC transporter associated permease	131112.39.peg.319,ABC transporter associated permease	131112.41.peg.377,ABC transporter associated permease	131112.42.peg.397,ABC-type antimicrobial peptide transporter,permease component	131112.43.peg.84,ABC transporter associated permease	131112.44.peg.136,ABC transporter associated permease	131112.45.peg.1726,ABC transporter associated permease	131112.46.peg.1169,ABC transporter associated permease	131112.40.peg.84,ABC transporter associated permease
BLT51_RS00080,WhiB family transcriptional regulator	14.peg.159,WhiB-like transcription regulator	15.peg.168,WhiB-like transcription regulator	131112.29.peg.257,Sporulation regulatory protein WhiB	131112.47.peg.305,Sporulation regulatory protein WhiB	131112.34.peg.265,Sporulation regulatory protein WhiB	16.peg.275,WhiB-like transcription regulator	17.peg.1819,WhiB-like transcription regulator	131112.20.peg.408,Sporulation regulatory protein WhiB	131112.21.peg.294,Sporulation regulatory protein WhiB	131112.22.peg.344,Sporulation regulatory protein WhiB	18.peg.289,WhiB-like transcription regulator	131112.23.peg.193,Sporulation regulatory protein WhiB	131112.24.peg.263,Sporulation regulatory protein WhiB	131112.25.peg.313,Sporulation regulatory protein WhiB	131112.35.peg.265,Sporulation regulatory protein WhiB	131112.26.peg.1626,Sporulation regulatory protein WhiB	131112.27.peg.358,Sporulation regulatory protein WhiB	131112.28.peg.756,Sporulation regulatory protein WhiB	131112.30.peg.1087,Sporulation regulatory protein WhiB	131112.31.peg.1633,Sporulation regulatory protein WhiB	10.peg.1894,WhiB-like transcription regulator	7.peg.160,WhiB-like transcription regulator	131112.32.peg.330,Sporulation regulatory protein WhiB	8.peg.167,WhiB-like transcription regulator	131112.33.peg.39,Sporulation regulatory protein WhiB	- , -	9.peg.163,WhiB-like transcription regulator	11.peg.252,WhiB-like transcription regulator	12.peg.245,WhiB-like transcription regulator	13.peg.147,WhiB-like transcription regulator	131112.36.peg.85,Sporulation regulatory protein WhiB	131112.37.peg.355,Sporulation regulatory protein WhiB	131112.38.peg.278,Sporulation regulatory protein WhiB	131112.39.peg.318,Sporulation regulatory protein WhiB	131112.41.peg.378,Sporulation regulatory protein WhiB	131112.42.peg.398,Sporulation regulatory protein WhiB	131112.43.peg.85,Sporulation regulatory protein WhiB	131112.44.peg.137,Sporulation regulatory protein WhiB	131112.45.peg.1727,Sporulation regulatory protein WhiB	131112.46.peg.1168,Sporulation regulatory protein WhiB	131112.40.peg.85,Sporulation regulatory protein WhiB
BLT51_RS00085,histidine kinase	14.peg.158,Serine phosphatase RsbU, regulator of sigma subunit	15.peg.167,Serine phosphatase RsbU, regulator of sigma subunit	131112.29.peg.256,Serine phosphatase RsbU, regulator of sigma subunit	131112.47.peg.306,Serine phosphatase RsbU, regulator of sigma subunit	131112.34.peg.264,Serine phosphatase RsbU, regulator of sigma subunit	16.peg.276,Serine phosphatase RsbU, regulator of sigma subunit	17.peg.1818,Serine phosphatase RsbU, regulator of sigma subunit	131112.20.peg.407,Serine phosphatase RsbU, regulator of sigma subunit	131112.21.peg.293,Serine phosphatase RsbU, regulator of sigma subunit	131112.22.peg.345,Serine phosphatase RsbU, regulator of sigma subunit	18.peg.290,Serine phosphatase RsbU, regulator of sigma subunit	131112.23.peg.192,Serine phosphatase RsbU, regulator of sigma subunit	131112.24.peg.262,Serine phosphatase RsbU, regulator of sigma subunit	131112.25.peg.312,Serine phosphatase RsbU, regulator of sigma subunit	131112.35.peg.264,Serine phosphatase RsbU, regulator of sigma subunit	131112.26.peg.1625,Serine phosphatase RsbU, regulator of sigma subunit	131112.27.peg.359,Serine phosphatase RsbU, regulator of sigma subunit	131112.28.peg.757,Serine phosphatase RsbU, regulator of sigma subunit	131112.30.peg.1086,Serine phosphatase RsbU, regulator of sigma subunit	131112.31.peg.1634,Serine phosphatase RsbU, regulator of sigma subunit	10.peg.1893,Serine phosphatase RsbU, regulator of sigma subunit	7.peg.159,Serine phosphatase RsbU, regulator of sigma subunit	131112.32.peg.331,Serine phosphatase RsbU, regulator of sigma subunit	8.peg.166,Serine phosphatase RsbU, regulator of sigma subunit	131112.33.peg.38,Serine phosphatase RsbU, regulator of sigma subunit	131112.19.peg.283,Serine phosphatase RsbU, regulator of sigma subunit	9.peg.162,Serine phosphatase RsbU, regulator of sigma subunit	11.peg.251,Serine phosphatase RsbU, regulator of sigma subunit	12.peg.246,Serine phosphatase RsbU, regulator of sigma subunit	13.peg.148,Serine phosphatase RsbU, regulator of sigma subunit	131112.36.peg.86,Serine phosphatase RsbU, regulator of sigma subunit	131112.37.peg.356,Serine phosphatase RsbU, regulator of sigma subunit	131112.38.peg.277,Serine phosphatase RsbU, regulator of sigma subunit	131112.39.peg.317,Serine phosphatase RsbU, regulator of sigma subunit	131112.41.peg.379,Serine phosphatase RsbU, regulator of sigma subunit	131112.42.peg.399,Serine phosphatase RsbU, regulator of sigma subunit	131112.43.peg.86,Serine phosphatase RsbU, regulator of sigma subunit	131112.44.peg.138,Serine phosphatase RsbU, regulator of sigma subunit	131112.45.peg.1728,Serine phosphatase RsbU, regulator of sigma subunit	131112.46.peg.1167,Serine phosphatase RsbU, regulator of sigma subunit	131112.40.peg.86,Serine phosphatase RsbU, regulator of sigma subunit
BLT51_RS00090,DUF2505 domain-containing protein	14.peg.157,hypothetical protein	15.peg.166,hypothetical protein	131112.29.peg.255,hypothetical protein	131112.47.peg.307,hypothetical protein	131112.34.peg.263,hypothetical protein	16.peg.277,hypothetical protein	17.peg.1817,hypothetical protein	131112.20.peg.406,hypothetical protein	131112.21.peg.292,hypothetical protein	131112.22.peg.346,hypothetical protein	18.peg.291,hypothetical protein	131112.23.peg.191,hypothetical protein	131112.24.peg.261,hypothetical protein	131112.25.peg.311,hypothetical protein	131112.35.peg.263,hypothetical protein	131112.26.peg.1624,hypothetical protein	131112.27.peg.360,hypothetical protein	131112.28.peg.758,hypothetical protein	131112.30.peg.1085,hypothetical protein	131112.31.peg.1635,hypothetical protein	10.peg.1892,hypothetical protein	7.peg.158,hypothetical protein	131112.32.peg.332,hypothetical protein	8.peg.165,hypothetical protein	131112.33.peg.37,hypothetical protein	131112.19.peg.284,hypothetical protein	9.peg.161,hypothetical protein	11.peg.250,hypothetical protein	12.peg.247,hypothetical protein	13.peg.149,hypothetical protein	131112.36.peg.87,hypothetical protein	131112.37.peg.357,hypothetical protein	131112.38.peg.276,hypothetical protein	131112.39.peg.316,hypothetical protein	131112.41.peg.380,hypothetical protein	131112.42.peg.400,hypothetical protein	131112.43.peg.87,hypothetical protein	131112.44.peg.139,hypothetical protein	131112.45.peg.1729,hypothetical protein	131112.46.peg.1166,hypothetical protein	131112.40.peg.87,hypothetical protein
BLT51_RS00095,thymidylate synthase	14.peg.156,Thymidylate synthase (EC 2.1.1.45)	15.peg.165,Thymidylate synthase (EC 2.1.1.45)	131112.29.peg.254,Thymidylate synthase	131112.47.peg.308,Thymidylate synthase	131112.34.peg.262,Thymidylate synthase	16.peg.278,Thymidylate synthase (EC 2.1.1.45)	17.peg.1816,Thymidylate synthase (EC 2.1.1.45)	131112.20.peg.405,Thymidylate synthase	131112.21.peg.291,Thymidylate synthase	131112.22.peg.347,Thymidylate synthase	18.peg.292,Thymidylate synthase (EC 2.1.1.45)	131112.23.peg.190,Thymidylate synthase	131112.24.peg.260,Thymidylate synthase	131112.25.peg.310,Thymidylate synthase	131112.35.peg.262,Thymidylate synthase	131112.26.peg.1623,Thymidylate synthase	131112.27.peg.361,Thymidylate synthase	131112.28.peg.759,Thymidylate synthase	131112.30.peg.1084,Thymidylate synthase	131112.31.peg.1636,Thymidylate synthase	10.peg.1891,Thymidylate synthase (EC 2.1.1.45)	7.peg.157,Thymidylate synthase (EC 2.1.1.45)	131112.32.peg.333,Thymidylate synthase	8.peg.164,Thymidylate synthase (EC 2.1.1.45)	131112.33.peg.36,Thymidylate synthase	131112.19.peg.285,Thymidylate synthase	9.peg.160,Thymidylate synthase (EC 2.1.1.45)	11.peg.249,Thymidylate synthase (EC 2.1.1.45)	12.peg.248,Thymidylate synthase (EC 2.1.1.45)	13.peg.150,Thymidylate synthase (EC 2.1.1.45)	131112.36.peg.88,Thymidylate synthase	131112.37.peg.358,Thymidylate synthase	131112.38.peg.275,Thymidylate synthase	131112.39.peg.315,Thymidylate synthase	131112.41.peg.381,Thymidylate synthase	131112.42.peg.401,Thymidylate synthase	131112.43.peg.88,Thymidylate synthase	131112.44.peg.140,Thymidylate synthase	131112.45.peg.1730,Thymidylate synthase	131112.46.peg.1165,Thymidylate synthase	131112.40.peg.88,Thymidylate synthase
BLT51_RS00100,dihydrofolate reductase	14.peg.155,Dihydrofolate reductase (EC 1.5.1.3)	15.peg.164,Dihydrofolate reductase (EC 1.5.1.3)	131112.29.peg.253,Dihydrofolate reductase	131112.47.peg.309,Dihydrofolate reductase	131112.34.peg.261,Dihydrofolate reductase	16.peg.279,Dihydrofolate reductase (EC 1.5.1.3)	17.peg.1815,Dihydrofolate reductase (EC 1.5.1.3)	131112.20.peg.404,Dihydrofolate reductase	131112.21.peg.290,Dihydrofolate reductase	131112.22.peg.348,Dihydrofolate reductase	18.peg.293,Dihydrofolate reductase (EC 1.5.1.3)	131112.23.peg.189,Dihydrofolate reductase	131112.24.peg.259,Dihydrofolate reductase	131112.25.peg.309,Dihydrofolate reductase	131112.35.peg.261,Dihydrofolate reductase	131112.26.peg.1622,Dihydrofolate reductase	131112.27.peg.362,Dihydrofolate reductase	131112.28.peg.760,Dihydrofolate reductase	131112.30.peg.1083,Dihydrofolate reductase	131112.31.peg.1637,Dihydrofolate reductase	10.peg.1890,Dihydrofolate reductase (EC 1.5.1.3)	7.peg.156,Dihydrofolate reductase (EC 1.5.1.3)	131112.32.peg.334,Dihydrofolate reductase	8.peg.163,Dihydrofolate reductase (EC 1.5.1.3)	131112.33.peg.35,Dihydrofolate reductase	131112.19.peg.286,Dihydrofolate reductase	9.peg.159,Dihydrofolate reductase (EC 1.5.1.3)	11.peg.248,Dihydrofolate reductase (EC 1.5.1.3)	12.peg.249,Dihydrofolate reductase (EC 1.5.1.3)	13.peg.151,Dihydrofolate reductase (EC 1.5.1.3)	131112.36.peg.89,Dihydrofolate reductase	131112.37.peg.359,Dihydrofolate reductase	131112.38.peg.274,Dihydrofolate reductase	131112.39.peg.314,Dihydrofolate reductase	131112.41.peg.382,Dihydrofolate reductase	131112.42.peg.402,Dihydrofolate reductase	131112.43.peg.89,Dihydrofolate reductase	131112.44.peg.141,Dihydrofolate reductase	131112.45.peg.1731,Dihydrofolate reductase	131112.46.peg.1164,Dihydrofolate reductase	131112.40.peg.89,Dihydrofolate reductase
BLT51_RS00105,FMN-binding negative transcriptional regulator	14.peg.154,Transcriptional regulator	15.peg.163,Transcriptional regulator	131112.29.peg.252,Transcriptional regulator	131112.47.peg.310,Transcriptional regulator	131112.34.peg.260,Transcriptional regulator	16.peg.280,Transcriptional regulator	17.peg.1814,Transcriptional regulator	131112.20.peg.403,Transcriptional regulator	131112.21.peg.289,Transcriptional regulator	131112.22.peg.349,Transcriptional regulator	18.peg.294,Transcriptional regulator	131112.23.peg.188,Transcriptional regulator	131112.24.peg.258,Transcriptional regulator	131112.25.peg.308,Transcriptional regulator	131112.35.peg.260,Transcriptional regulator	131112.26.peg.1621,Transcriptional regulator	131112.27.peg.363,Transcriptional regulator	131112.28.peg.761,Transcriptional regulator	131112.30.peg.1082,Transcriptional regulator	131112.31.peg.1638,Transcriptional regulator	10.peg.1889,Transcriptional regulator	7.peg.155,Transcriptional regulator	131112.32.peg.335,Transcriptional regulator	8.peg.162,Transcriptional regulator	131112.33.peg.34,Transcriptional regulator	131112.19.peg.287,Transcriptional regulator	9.peg.158,Transcriptional regulator	11.peg.247,Transcriptional regulator	12.peg.250,Transcriptional regulator	13.peg.152,Transcriptional regulator	131112.36.peg.90,Transcriptional regulator	131112.37.peg.360,Transcriptional regulator	131112.38.peg.273,Transcriptional regulator	131112.39.peg.313,Transcriptional regulator	131112.41.peg.383,Transcriptional regulator	131112.42.peg.403,Transcriptional regulator	131112.43.peg.90,Transcriptional regulator	131112.44.peg.142,Transcriptional regulator	131112.45.peg.1732,Transcriptional regulator	131112.46.peg.1163,Transcriptional regulator	131112.40.peg.90,Transcriptional regulator
BLT51_RS00110,ABC transporter permease	14.peg.153,Phosphotransferase system, mannitol-specific IIBC component	15.peg.162,Phosphotransferase system, mannitol-specific IIBC component	131112.29.peg.251,integral membrane protein	131112.47.peg.311,integral membrane protein	131112.34.peg.259,integral membrane protein	16.peg.281,Phosphotransferase system, mannitol-specific IIBC component	17.peg.1813,hypothetical protein	131112.20.peg.402,integral membrane protein	131112.21.peg.288,integral membrane protein	131112.22.peg.350,integral membrane protein	18.peg.295,Phosphotransferase system, mannitol-specific IIBC component	131112.23.peg.187,integral membrane protein	131112.24.peg.257,integral membrane protein	131112.25.peg.307,integral membrane protein	131112.35.peg.259,integral membrane protein	131112.26.peg.1620,integral membrane protein	131112.27.peg.364,integral membrane protein	131112.28.peg.762,FIG00818495: hypothetical protein	131112.30.peg.1081,FIG00818495: hypothetical protein	131112.31.peg.1639,FIG00818495: hypothetical protein	10.peg.1888,hypothetical protein	7.peg.154,Phosphotransferase system, mannitol-specific IIBC component	131112.32.peg.336,integral membrane protein	8.peg.161,Phosphotransferase system, mannitol-specific IIBC component	131112.33.peg.33,integral membrane protein	131112.19.peg.288,integral membrane protein	9.peg.157,Phosphotransferase system, mannitol-specific IIBC component	11.peg.246,Phosphotransferase system, mannitol-specific IIBC component	12.peg.251,Phosphotransferase system, mannitol-specific IIBC component	13.peg.153,Phosphotransferase system, mannitol-specific IIBC component	131112.36.peg.91,integral membrane protein	131112.37.peg.361,integral membrane protein	131112.38.peg.272,integral membrane protein	131112.39.peg.312,integral membrane protein	131112.41.peg.384,integral membrane protein	131112.42.peg.404,integral membrane protein	131112.43.peg.91,integral membrane protein	131112.44.peg.143,integral membrane protein	131112.45.peg.1733,integral membrane protein	131112.46.peg.1162,integral membrane protein	131112.40.peg.91,integral membrane protein
BLT51_RS00115,ABC transporter ATP-binding protein	14.peg.152,ABC-type antimicrobial peptide transport system, ATPase component	15.peg.161,ABC-type antimicrobial peptide transport system, ATPase component	131112.29.peg.250,ABC transporter ATP-binding protein	131112.47.peg.312,ABC transporter ATP-binding protein	131112.34.peg.258,ABC transporter ATP-binding protein	16.peg.282,ABC-type antimicrobial peptide transport system, ATPase component	17.peg.1812,ABC-type antimicrobial peptide transport system, ATPase component	131112.20.peg.401,ABC transporter ATP-binding protein	131112.21.peg.287,ABC transporter ATP-binding protein	131112.22.peg.351,ABC transporter ATP-binding protein	18.peg.296,ABC-type antimicrobial peptide transport system, ATPase component	131112.23.peg.186,ABC transporter ATP-binding protein	131112.24.peg.256,ABC transporter ATP-binding protein	131112.25.peg.306,ABC transporter ATP-binding protein	131112.35.peg.258,ABC transporter ATP-binding protein	131112.26.peg.1619,ABC transporter ATP-binding protein	131112.27.peg.365,ABC transporter ATP-binding protein	131112.28.peg.763,ABC transporter ATP-binding protein	131112.30.peg.1080,ABC transporter ATP-binding protein	131112.31.peg.1640,ABC transporter ATP-binding protein	10.peg.1887,ABC-type antimicrobial peptide transport system, ATPase component	7.peg.153,ABC-type antimicrobial peptide transport system, ATPase component	131112.32.peg.337,ABC transporter ATP-binding protein	8.peg.160,ABC-type antimicrobial peptide transport system, ATPase component	131112.33.peg.32,ABC transporter ATP-binding protein	131112.19.peg.289,ABC transporter ATP-binding protein	9.peg.156,ABC-type antimicrobial peptide transport system, ATPase component	11.peg.245,ABC-type antimicrobial peptide transport system, ATPase component	12.peg.252,ABC-type antimicrobial peptide transport system, ATPase component	13.peg.154,ABC-type antimicrobial peptide transport system, ATPase component	131112.36.peg.92,ABC transporter ATP-binding protein	131112.37.peg.362,ABC transporter ATP-binding protein	131112.38.peg.271,ABC transporter ATP-binding protein	131112.39.peg.311,ABC transporter ATP-binding protein	131112.41.peg.385,ABC transporter ATP-binding protein	131112.42.peg.405,ABC transporter ATP-binding protein	131112.43.peg.92,ABC transporter ATP-binding protein	131112.44.peg.144,ABC transporter ATP-binding protein	131112.45.peg.1734,ABC transporter ATP-binding protein	131112.46.peg.1161,ABC transporter ATP-binding protein	131112.40.peg.92,ABC transporter ATP-binding protein
BLT51_RS00120,PadR family transcriptional regulator	14.peg.151,Transcriptional regulator, PadR family	15.peg.160,Transcriptional regulator, PadR family	131112.29.peg.249,Transcriptional regulator, PadR family	131112.47.peg.313,Transcriptional regulator, PadR family	131112.34.peg.257,Transcriptional regulator, PadR family	16.peg.283,Transcriptional regulator, PadR family	17.peg.1811,Transcriptional regulator, PadR family	131112.20.peg.400,Transcriptional regulator, PadR family	131112.21.peg.286,Transcriptional regulator, PadR family	131112.22.peg.352,Transcriptional regulator, PadR family	18.peg.297,Transcriptional regulator, PadR family	131112.23.peg.185,Transcriptional regulator, PadR family	131112.24.peg.255,Transcriptional regulator, PadR family	131112.25.peg.305,Transcriptional regulator, PadR family	131112.35.peg.257,Transcriptional regulator, PadR family	131112.26.peg.1618,Transcriptional regulator, PadR family	131112.27.peg.366,Transcriptional regulator, PadR family	131112.28.peg.764,Transcriptional regulator, PadR family	131112.30.peg.1079,Transcriptional regulator, PadR family	131112.31.peg.1641,Transcriptional regulator, PadR family	10.peg.1886,Transcriptional regulator, PadR family	7.peg.152,Transcriptional regulator, PadR family	131112.32.peg.338,Transcriptional regulator, PadR family	8.peg.159,Transcriptional regulator, PadR family	131112.33.peg.31,Transcriptional regulator, PadR family	131112.19.peg.290,Transcriptional regulator, PadR family	9.peg.155,Transcriptional regulator, PadR family	11.peg.244,Transcriptional regulator, PadR family	12.peg.253,Transcriptional regulator, PadR family	13.peg.155,Transcriptional regulator, PadR family	131112.36.peg.93,Transcriptional regulator, PadR family	131112.37.peg.363,Transcriptional regulator, PadR family	131112.38.peg.270,Transcriptional regulator, PadR family	131112.39.peg.310,Transcriptional regulator, PadR family	131112.41.peg.386,Transcriptional regulator, PadR family	131112.42.peg.406,Transcriptional regulator, PadR family	131112.43.peg.93,Transcriptional regulator, PadR family	131112.44.peg.145,Transcriptional regulator, PadR family	131112.45.peg.1735,Transcriptional regulator, PadR family	131112.46.peg.1160,Transcriptional regulator, PadR family	131112.40.peg.93,Transcriptional regulator, PadR family
BLT51_RS00125,hypothetical protein	14.peg.150,hypothetical protein	15.peg.159,hypothetical protein	131112.29.peg.248,tRNA-dependent lipid II--amino acid ligase ## adjacent to Alanine racemase	131112.47.peg.314,tRNA-dependent lipid II--amino acid ligase ## adjacent to Alanine racemase	131112.34.peg.256,tRNA-dependent lipid II--amino acid ligase ## adjacent to Alanine racemase	16.peg.284,hypothetical protein	17.peg.1810,hypothetical protein	131112.20.peg.399,tRNA-dependent lipid II--amino acid ligase ## adjacent to Alanine racemase	131112.21.peg.285,tRNA-dependent lipid II--amino acid ligase ## adjacent to Alanine racemase	131112.22.peg.353,tRNA-dependent lipid II--amino acid ligase ## adjacent to Alanine racemase	18.peg.298,hypothetical protein	131112.23.peg.184,tRNA-dependent lipid II--amino acid ligase ## adjacent to Alanine racemase	131112.24.peg.254,tRNA-dependent lipid II--amino acid ligase ## adjacent to Alanine racemase	131112.25.peg.304,tRNA-dependent lipid II--amino acid ligase ## adjacent to Alanine racemase	131112.35.peg.256,tRNA-dependent lipid II--amino acid ligase ## adjacent to Alanine racemase	131112.26.peg.1617,tRNA-dependent lipid II--amino acid ligase ## adjacent to Alanine racemase	131112.27.peg.367,tRNA-dependent lipid II--amino acid ligase ## adjacent to Alanine racemase	131112.28.peg.765,tRNA-dependent lipid II--amino acid ligase ## adjacent to Alanine racemase	131112.30.peg.1078,tRNA-dependent lipid II--amino acid ligase ## adjacent to Alanine racemase	131112.31.peg.1642,tRNA-dependent lipid II--amino acid ligase ## adjacent to Alanine racemase	10.peg.1885,hypothetical protein	7.peg.151,hypothetical protein	131112.32.peg.339,tRNA-dependent lipid II--amino acid ligase ## adjacent to Alanine racemase	8.peg.158,hypothetical protein	131112.33.peg.30,tRNA-dependent lipid II--amino acid ligase ## adjacent to Alanine racemase	131112.19.peg.291,tRNA-dependent lipid II--amino acid ligase ## adjacent to Alanine racemase	9.peg.154,hypothetical protein	11.peg.243,hypothetical protein	12.peg.254,hypothetical protein	13.peg.156,hypothetical protein	131112.36.peg.94,tRNA-dependent lipid II--amino acid ligase ## adjacent to Alanine racemase	131112.37.peg.364,tRNA-dependent lipid II--amino acid ligase ## adjacent to Alanine racemase	131112.38.peg.269,tRNA-dependent lipid II--amino acid ligase ## adjacent to Alanine racemase	131112.39.peg.309,tRNA-dependent lipid II--amino acid ligase ## adjacent to Alanine racemase	131112.41.peg.387,tRNA-dependent lipid II--amino acid ligase ## adjacent to Alanine racemase	131112.42.peg.407,tRNA-dependent lipid II--amino acid ligase ## adjacent to Alanine racemase	131112.43.peg.94,tRNA-dependent lipid II--amino acid ligase ## adjacent to Alanine racemase	131112.44.peg.146,tRNA-dependent lipid II--amino acid ligase ## adjacent to Alanine racemase	131112.45.peg.1736,tRNA-dependent lipid II--amino acid ligase ## adjacent to Alanine racemase	131112.46.peg.1159,tRNA-dependent lipid II--amino acid ligase ## adjacent to Alanine racemase	131112.40.peg.94,tRNA-dependent lipid II--amino acid ligase ## adjacent to Alanine racemase
BLT51_RS00130,DNA lyase	14.peg.149,pyrimidine dimer DNA glycosylase	15.peg.158,pyrimidine dimer DNA glycosylase	131112.29.peg.247,pyrimidine dimer DNA glycosylase	131112.47.peg.315,pyrimidine dimer DNA glycosylase	131112.34.peg.255,pyrimidine dimer DNA glycosylase	16.peg.285,pyrimidine dimer DNA glycosylase	17.peg.1809,pyrimidine dimer DNA glycosylase	131112.20.peg.398,pyrimidine dimer DNA glycosylase	131112.21.peg.284,pyrimidine dimer DNA glycosylase	131112.22.peg.354,pyrimidine dimer DNA glycosylase	18.peg.299,pyrimidine dimer DNA glycosylase	131112.23.peg.183,pyrimidine dimer DNA glycosylase	131112.24.peg.253,pyrimidine dimer DNA glycosylase	131112.25.peg.303,pyrimidine dimer DNA glycosylase	131112.35.peg.255,pyrimidine dimer DNA glycosylase	131112.26.peg.1616,pyrimidine dimer DNA glycosylase	131112.27.peg.368,pyrimidine dimer DNA glycosylase	131112.28.peg.766,pyrimidine dimer DNA glycosylase	131112.30.peg.1077,pyrimidine dimer DNA glycosylase	131112.31.peg.1643,pyrimidine dimer DNA glycosylase	10.peg.1884,pyrimidine dimer DNA glycosylase	7.peg.150,pyrimidine dimer DNA glycosylase	131112.32.peg.340,pyrimidine dimer DNA glycosylase	8.peg.157,pyrimidine dimer DNA glycosylase	131112.33.peg.29,pyrimidine dimer DNA glycosylase	131112.19.peg.292,pyrimidine dimer DNA glycosylase	9.peg.153,pyrimidine dimer DNA glycosylase	11.peg.242,pyrimidine dimer DNA glycosylase	12.peg.255,pyrimidine dimer DNA glycosylase	13.peg.157,pyrimidine dimer DNA glycosylase	131112.36.peg.95,pyrimidine dimer DNA glycosylase	131112.37.peg.365,pyrimidine dimer DNA glycosylase	131112.38.peg.268,pyrimidine dimer DNA glycosylase	131112.39.peg.308,pyrimidine dimer DNA glycosylase	131112.41.peg.388,pyrimidine dimer DNA glycosylase	131112.42.peg.408,pyrimidine dimer DNA glycosylase	131112.43.peg.95,pyrimidine dimer DNA glycosylase	131112.44.peg.147,pyrimidine dimer DNA glycosylase	131112.45.peg.1737,pyrimidine dimer DNA glycosylase	131112.46.peg.1158,pyrimidine dimer DNA glycosylase	131112.40.peg.95,pyrimidine dimer DNA glycosylase
BLT51_RS00140,GntR family transcriptional regulator	14.peg.148,Transcriptional regulator, GntR family	15.peg.157,Transcriptional regulator, GntR family	131112.29.peg.246,Transcriptional regulator, GntR family	131112.47.peg.316,Transcriptional regulator, GntR family	131112.34.peg.254,Transcriptional regulator, GntR family	16.peg.286,Transcriptional regulator, GntR family	17.peg.1808,Transcriptional regulator, GntR family	131112.20.peg.397,Transcriptional regulator, GntR family	131112.21.peg.283,Transcriptional regulator, GntR family	131112.22.peg.355,Transcriptional regulator, GntR family	18.peg.300,Transcriptional regulator, GntR family	131112.23.peg.182,Transcriptional regulator, GntR family	131112.24.peg.252,Transcriptional regulator, GntR family	131112.25.peg.302,Transcriptional regulator, GntR family	131112.35.peg.254,Transcriptional regulator, GntR family	131112.26.peg.1325,Transcriptional regulator, GntR family	131112.27.peg.369,Transcriptional regulator, GntR family	131112.28.peg.767,Transcriptional regulator, GntR family	131112.30.peg.1076,Transcriptional regulator, GntR family	131112.31.peg.1644,Transcriptional regulator, GntR family	10.peg.1883,Transcriptional regulator, GntR family	7.peg.149,Transcriptional regulator, GntR family	131112.32.peg.341,Transcriptional regulator, GntR family	8.peg.156,Transcriptional regulator, GntR family	131112.33.peg.28,Transcriptional regulator, GntR family	131112.19.peg.293,Transcriptional regulator, GntR family	9.peg.152,Transcriptional regulator, GntR family	11.peg.241,Transcriptional regulator, GntR family	12.peg.256,Transcriptional regulator, GntR family	13.peg.158,Transcriptional regulator, GntR family	131112.36.peg.96,Transcriptional regulator, GntR family	131112.37.peg.366,Transcriptional regulator, GntR family	131112.38.peg.267,Transcriptional regulator, GntR family	131112.39.peg.307,Transcriptional regulator, GntR family	131112.41.peg.389,Transcriptional regulator, GntR family	131112.42.peg.409,Transcriptional regulator, GntR family	131112.43.peg.96,Transcriptional regulator, GntR family	131112.44.peg.148,Transcriptional regulator, GntR family	131112.45.peg.1738,Transcriptional regulator, GntR family	131112.46.peg.1155,Transcriptional regulator, GntR family	131112.40.peg.96,Transcriptional regulator, GntR family
BLT51_RS00145,hypothetical protein	14.peg.147,ABC transporter, ATP-binding protein	15.peg.156,ABC transporter, ATP-binding protein	131112.29.peg.245,ABC transporter ATP-binding protein	131112.47.peg.317,ABC transporter ATP-binding protein	131112.34.peg.253,ABC transporter ATP-binding protein	16.peg.287,ABC transporter, ATP-binding protein	17.peg.1807,ABC transporter, ATP-binding protein	131112.20.peg.396,ABC transporter ATP-binding protein	131112.21.peg.282,ABC transporter ATP-binding protein	131112.22.peg.356,ABC transporter ATP-binding protein	18.peg.301,ABC transporter, ATP-binding protein	131112.23.peg.181,ABC transporter ATP-binding protein	131112.24.peg.251,ABC transporter ATP-binding protein	131112.25.peg.301,ABC transporter ATP-binding protein	131112.35.peg.253,ABC transporter ATP-binding protein	131112.26.peg.1324,ABC transporter ATP-binding protein	131112.27.peg.370,ABC transporter ATP-binding protein	131112.28.peg.768,ABC transporter ATP-binding protein	131112.30.peg.1075,ABC transporter ATP-binding protein	131112.31.peg.1645,ABC transporter ATP-binding protein	10.peg.1882,ABC transporter, ATP-binding protein	7.peg.148,ABC transporter, ATP-binding protein	131112.32.peg.342,ABC transporter ATP-binding protein	8.peg.155,ABC transporter, ATP-binding protein	131112.33.peg.27,ABC transporter ATP-binding protein	131112.19.peg.294,ABC transporter ATP-binding protein	9.peg.151,ABC transporter, ATP-binding protein	11.peg.240,ABC transporter, ATP-binding protein	12.peg.257,ABC transporter, ATP-binding protein	13.peg.159,ABC transporter, ATP-binding protein	131112.36.peg.97,ABC transporter ATP-binding protein	131112.37.peg.367,ABC transporter ATP-binding protein	131112.38.peg.266,ABC transporter ATP-binding protein	131112.39.peg.306,ABC transporter ATP-binding protein	131112.41.peg.390,ABC transporter ATP-binding protein	131112.42.peg.410,ABC transporter ATP-binding protein	131112.43.peg.97,ABC transporter ATP-binding protein	131112.44.peg.149,ABC transporter ATP-binding protein	131112.45.peg.1739,ABC transporter ATP-binding protein	131112.46.peg.1154,ABC transporter ATP-binding protein	131112.40.peg.97,ABC transporter ATP-binding protein
BLT51_RS00150,hypothetical protein	14.peg.146,hypothetical protein	15.peg.155,hypothetical protein	131112.29.peg.244,hypothetical protein	131112.47.peg.318,hypothetical protein	131112.34.peg.252,hypothetical protein	16.peg.288,hypothetical protein	17.peg.1806,hypothetical protein	131112.20.peg.395,hypothetical protein	131112.21.peg.281,hypothetical protein	131112.22.peg.357,hypothetical protein	18.peg.302,hypothetical protein	131112.23.peg.180,hypothetical protein	131112.24.peg.250,hypothetical protein	131112.25.peg.300,hypothetical protein	131112.35.peg.252,hypothetical protein	131112.26.peg.1323,hypothetical protein	131112.27.peg.371,hypothetical protein	131112.28.peg.769,hypothetical protein	131112.30.peg.1074,hypothetical protein	131112.31.peg.1646,hypothetical protein	10.peg.1881,hypothetical protein	7.peg.147,hypothetical protein	131112.32.peg.343,hypothetical protein	8.peg.154,hypothetical protein	131112.33.peg.26,hypothetical protein	131112.19.peg.295,hypothetical protein	9.peg.150,hypothetical protein	11.peg.239,hypothetical protein	12.peg.258,hypothetical protein	13.peg.160,hypothetical protein	131112.36.peg.98,hypothetical protein	131112.37.peg.368,hypothetical protein	131112.38.peg.265,hypothetical protein	131112.39.peg.305,hypothetical protein	131112.41.peg.391,hypothetical protein	131112.42.peg.411,hypothetical protein	131112.43.peg.98,hypothetical protein	131112.44.peg.150,hypothetical protein	131112.45.peg.1740,hypothetical protein	131112.46.peg.1153,hypothetical protein	131112.40.peg.98,hypothetical protein
BLT51_RS00155,hypothetical protein	14.peg.145,Rhomboid family protein	15.peg.154,Rhomboid family protein	131112.29.peg.243,INTEGRAL MEMBRANE PROTEIN (Rhomboid family)	131112.47.peg.319,INTEGRAL MEMBRANE PROTEIN (Rhomboid family)	131112.34.peg.251,INTEGRAL MEMBRANE PROTEIN (Rhomboid family)	16.peg.289,Rhomboid family protein	17.peg.1805,Rhomboid family protein	131112.20.peg.394,INTEGRAL MEMBRANE PROTEIN (Rhomboid family)	131112.21.peg.280,INTEGRAL MEMBRANE PROTEIN (Rhomboid family)	131112.22.peg.358,INTEGRAL MEMBRANE PROTEIN (Rhomboid family)	18.peg.303,Rhomboid family protein	131112.23.peg.179,INTEGRAL MEMBRANE PROTEIN (Rhomboid family)	131112.24.peg.249,INTEGRAL MEMBRANE PROTEIN (Rhomboid family)	131112.25.peg.299,INTEGRAL MEMBRANE PROTEIN (Rhomboid family)	131112.35.peg.251,INTEGRAL MEMBRANE PROTEIN (Rhomboid family)	131112.26.peg.1322,INTEGRAL MEMBRANE PROTEIN (Rhomboid family)	131112.27.peg.372,INTEGRAL MEMBRANE PROTEIN (Rhomboid family)	131112.28.peg.770,INTEGRAL MEMBRANE PROTEIN (Rhomboid family)	131112.30.peg.1073,INTEGRAL MEMBRANE PROTEIN (Rhomboid family)	131112.31.peg.1647,INTEGRAL MEMBRANE PROTEIN (Rhomboid family)	10.peg.1880,Rhomboid family protein	7.peg.146,Rhomboid family protein	131112.32.peg.344,INTEGRAL MEMBRANE PROTEIN (Rhomboid family)	8.peg.153,Rhomboid family protein	131112.33.peg.25,INTEGRAL MEMBRANE PROTEIN (Rhomboid family)	131112.19.peg.296,INTEGRAL MEMBRANE PROTEIN (Rhomboid family)	9.peg.149,Rhomboid family protein	11.peg.238,Rhomboid family protein	12.peg.259,Rhomboid family protein	13.peg.161,Rhomboid family protein	131112.36.peg.99,INTEGRAL MEMBRANE PROTEIN (Rhomboid family)	131112.37.peg.369,INTEGRAL MEMBRANE PROTEIN (Rhomboid family)	131112.38.peg.264,INTEGRAL MEMBRANE PROTEIN (Rhomboid family)	131112.39.peg.304,INTEGRAL MEMBRANE PROTEIN (Rhomboid family)	131112.41.peg.392,INTEGRAL MEMBRANE PROTEIN (Rhomboid family)	131112.42.peg.412,INTEGRAL MEMBRANE PROTEIN (Rhomboid family)	131112.43.peg.99,INTEGRAL MEMBRANE PROTEIN (Rhomboid family)	131112.44.peg.151,INTEGRAL MEMBRANE PROTEIN (Rhomboid family)	131112.45.peg.1741,INTEGRAL MEMBRANE PROTEIN (Rhomboid family)	131112.46.peg.1152,INTEGRAL MEMBRANE PROTEIN (Rhomboid family)	131112.40.peg.99,INTEGRAL MEMBRANE PROTEIN (Rhomboid family)
BLT51_RS00160,hypothetical protein	14.peg.144,FIG129854: hypothetical protein	15.peg.153,FIG129854: hypothetical protein	131112.29.peg.242,FIG129854: hypothetical protein	131112.47.peg.320,FIG129854: hypothetical protein	131112.34.peg.250,FIG129854: hypothetical protein	16.peg.290,FIG129854: hypothetical protein	17.peg.1804,FIG129854: hypothetical protein	131112.20.peg.393,FIG129854: hypothetical protein	131112.21.peg.279,FIG129854: hypothetical protein	131112.22.peg.359,FIG129854: hypothetical protein	18.peg.304,FIG129854: hypothetical protein	131112.23.peg.178,FIG129854: hypothetical protein	131112.24.peg.248,FIG129854: hypothetical protein	131112.25.peg.298,FIG129854: hypothetical protein	131112.35.peg.250,FIG129854: hypothetical protein	131112.26.peg.1321,FIG129854: hypothetical protein	131112.27.peg.373,FIG129854: hypothetical protein	131112.28.peg.771,FIG129854: hypothetical protein	131112.30.peg.1072,FIG129854: hypothetical protein	131112.31.peg.1648,FIG129854: hypothetical protein	10.peg.1879,FIG129854: hypothetical protein	7.peg.145,FIG129854: hypothetical protein	131112.32.peg.345,FIG129854: hypothetical protein	8.peg.152,FIG129854: hypothetical protein	131112.33.peg.24,FIG129854: hypothetical protein	131112.19.peg.297,FIG129854: hypothetical protein	9.peg.148,FIG129854: hypothetical protein	11.peg.237,FIG129854: hypothetical protein	12.peg.260,FIG129854: hypothetical protein	13.peg.162,FIG129854: hypothetical protein	131112.36.peg.100,FIG129854: hypothetical protein	131112.37.peg.370,FIG129854: hypothetical protein	131112.38.peg.263,FIG129854: hypothetical protein	131112.39.peg.303,FIG129854: hypothetical protein	131112.41.peg.393,FIG129854: hypothetical protein	131112.42.peg.413,FIG129854: hypothetical protein	131112.43.peg.100,FIG129854: hypothetical protein	131112.44.peg.152,FIG129854: hypothetical protein	131112.45.peg.1742,FIG129854: hypothetical protein	131112.46.peg.1151,FIG129854: hypothetical protein	131112.40.peg.100,FIG129854: hypothetical protein
BLT51_RS00165,hypothetical protein	14.peg.143,Lon-like protease with PDZ domain	15.peg.152,Lon-like protease with PDZ domain	131112.29.peg.241,Lon-like protease with PDZ domain	131112.47.peg.321,Lon-like protease with PDZ domain	131112.34.peg.249,Lon-like protease with PDZ domain	16.peg.291,Lon-like protease with PDZ domain	17.peg.1803,Lon-like protease with PDZ domain	131112.20.peg.392,Lon-like protease with PDZ domain	131112.21.peg.278,Lon-like protease with PDZ domain	131112.22.peg.360,Lon-like protease with PDZ domain	18.peg.305,Lon-like protease with PDZ domain	131112.23.peg.177,Lon-like protease with PDZ domain	131112.24.peg.247,Lon-like protease with PDZ domain	131112.25.peg.297,Lon-like protease with PDZ domain	131112.35.peg.249,Lon-like protease with PDZ domain	131112.26.peg.1320,Lon-like protease with PDZ domain	131112.27.peg.374,Lon-like protease with PDZ domain	131112.28.peg.772,Lon-like protease with PDZ domain	131112.30.peg.1071,Lon-like protease with PDZ domain	131112.31.peg.1649,Lon-like protease with PDZ domain	10.peg.1878,Lon-like protease with PDZ domain	7.peg.144,Lon-like protease with PDZ domain	131112.32.peg.346,Lon-like protease with PDZ domain	8.peg.151,Lon-like protease with PDZ domain	131112.33.peg.23,Lon-like protease with PDZ domain	131112.19.peg.298,Lon-like protease with PDZ domain	9.peg.147,Lon-like protease with PDZ domain	11.peg.236,Lon-like protease with PDZ domain	12.peg.261,Lon-like protease with PDZ domain	13.peg.163,Lon-like protease with PDZ domain	131112.36.peg.101,Lon-like protease with PDZ domain	131112.37.peg.371,Lon-like protease with PDZ domain	131112.38.peg.262,Lon-like protease with PDZ domain	131112.39.peg.302,Lon-like protease with PDZ domain	131112.41.peg.394,Lon-like protease with PDZ domain	131112.42.peg.414,Lon-like protease with PDZ domain	131112.43.peg.101,Lon-like protease with PDZ domain	131112.44.peg.153,Lon-like protease with PDZ domain	131112.45.peg.1743,Lon-like protease with PDZ domain	131112.46.peg.1150,Lon-like protease with PDZ domain	131112.40.peg.101,Lon-like protease with PDZ domain
BLT51_RS00170,hypothetical protein	14.peg.142,Collagen alpha 1(I) chain precursor	15.peg.151,Collagen alpha 1(I) chain precursor	131112.29.peg.240,Collagen alpha 1(I) chain precursor	131112.47.peg.322,Collagen alpha 1(I) chain precursor	131112.34.peg.248,Collagen alpha 1(I) chain precursor	16.peg.292,Collagen alpha 1(I) chain precursor	17.peg.1802,Collagen alpha 1(I) chain precursor	131112.20.peg.391,Collagen alpha 1(I) chain precursor	131112.21.peg.277,Collagen alpha 1(I) chain precursor	131112.22.peg.361,Collagen alpha 1(I) chain precursor	18.peg.306,Collagen alpha 1(I) chain precursor	131112.23.peg.176,Collagen alpha 1(I) chain precursor	131112.24.peg.246,Collagen alpha 1(I) chain precursor	131112.25.peg.296,Collagen alpha 1(I) chain precursor	131112.35.peg.248,Collagen alpha 1(I) chain precursor	131112.26.peg.1319,Collagen alpha 1(I) chain precursor	131112.27.peg.375,Collagen alpha 1(I) chain precursor	131112.28.peg.773,Collagen alpha 1(I) chain precursor	131112.30.peg.1070,Collagen alpha 1(I) chain precursor	131112.31.peg.1650,Collagen alpha 1(I) chain precursor	10.peg.1877,Collagen alpha 1(I) chain precursor	7.peg.143,Collagen alpha 1(I) chain precursor	131112.32.peg.347,Collagen alpha 1(I) chain precursor	8.peg.150,Collagen alpha 1(I) chain precursor	131112.33.peg.22,Collagen alpha 1(I) chain precursor	131112.19.peg.299,Collagen alpha 1(I) chain precursor	9.peg.146,Collagen alpha 1(I) chain precursor	11.peg.235,Collagen alpha 1(I) chain precursor	12.peg.262,Collagen alpha 1(I) chain precursor	13.peg.164,Collagen alpha 1(I) chain precursor	131112.36.peg.102,Collagen alpha 1(I) chain precursor	131112.37.peg.372,Collagen alpha 1(I) chain precursor	131112.38.peg.261,Collagen alpha 1(I) chain precursor	131112.39.peg.301,Collagen alpha 1(I) chain precursor	131112.41.peg.395,Collagen alpha 1(I) chain precursor	131112.42.peg.415,Collagen alpha 1(I) chain precursor	131112.43.peg.102,Collagen alpha 1(I) chain precursor	131112.44.peg.154,Collagen alpha 1(I) chain precursor	131112.45.peg.1744,Collagen alpha 1(I) chain precursor	131112.46.peg.1149,Collagen alpha 1(I) chain precursor	131112.40.peg.102,Collagen alpha 1(I) chain precursor
BLT51_RS00175,hypothetical protein	14.peg.141,hypothetical protein	15.peg.150,hypothetical protein	131112.29.peg.239,UBA/THIF-type NAD/FAD binding protein	131112.47.peg.323,UBA/THIF-type NAD/FAD binding protein	131112.34.peg.247,UBA/THIF-type NAD/FAD binding protein	16.peg.293,hypothetical protein	17.peg.1801,hypothetical protein	131112.20.peg.390,UBA/THIF-type NAD/FAD binding protein	131112.21.peg.276,UBA/THIF-type NAD/FAD binding protein	131112.22.peg.362,UBA/THIF-type NAD/FAD binding protein	18.peg.307,hypothetical protein	131112.23.peg.175,UBA/THIF-type NAD/FAD binding protein	131112.24.peg.245,UBA/THIF-type NAD/FAD binding protein	131112.25.peg.295,UBA/THIF-type NAD/FAD binding protein	131112.35.peg.247,UBA/THIF-type NAD/FAD binding protein	131112.26.peg.1318,UBA/THIF-type NAD/FAD binding protein	131112.27.peg.376,UBA/THIF-type NAD/FAD binding protein	131112.28.peg.774,UBA/THIF-type NAD/FAD binding protein	131112.30.peg.1069,UBA/THIF-type NAD/FAD binding protein	131112.31.peg.1651,UBA/THIF-type NAD/FAD binding protein	10.peg.1876,hypothetical protein	7.peg.142,hypothetical protein	131112.32.peg.348,UBA/THIF-type NAD/FAD binding protein	8.peg.149,hypothetical protein	131112.33.peg.21,UBA/THIF-type NAD/FAD binding protein	131112.19.peg.300,UBA/THIF-type NAD/FAD binding protein	9.peg.145,hypothetical protein	11.peg.234,hypothetical protein	12.peg.263,hypothetical protein	13.peg.165,hypothetical protein	131112.36.peg.103,UBA/THIF-type NAD/FAD binding protein	131112.37.peg.373,UBA/THIF-type NAD/FAD binding protein	131112.38.peg.260,UBA/THIF-type NAD/FAD binding protein	131112.39.peg.300,UBA/THIF-type NAD/FAD binding protein	131112.41.peg.396,UBA/THIF-type NAD/FAD binding protein	131112.42.peg.416,UBA/THIF-type NAD/FAD binding protein	131112.43.peg.103,UBA/THIF-type NAD/FAD binding protein	131112.44.peg.155,UBA/THIF-type NAD/FAD binding protein	131112.45.peg.1745,UBA/THIF-type NAD/FAD binding protein	131112.46.peg.1148,UBA/THIF-type NAD/FAD binding protein	131112.40.peg.103,UBA/THIF-type NAD/FAD binding protein
BLT51_RS00180,ATP-dependent DNA helicase UvrD2	14.peg.140,ATP-dependent DNA helicase UvrD/PcrA, actinomycete paralog	15.peg.149,ATP-dependent DNA helicase UvrD/PcrA, actinomycete paralog	131112.29.peg.238,ATP-dependent DNA helicase UvrD/PcrA, actinomycete paralog	131112.47.peg.324,ATP-dependent DNA helicase UvrD/PcrA, actinomycete paralog	131112.34.peg.246,ATP-dependent DNA helicase UvrD/PcrA, actinomycete paralog	16.peg.294,ATP-dependent DNA helicase UvrD/PcrA, actinomycete paralog	17.peg.1800,ATP-dependent DNA helicase UvrD/PcrA, actinomycete paralog	131112.20.peg.389,ATP-dependent DNA helicase UvrD/PcrA, actinomycete paralog	131112.21.peg.275,ATP-dependent DNA helicase UvrD/PcrA, actinomycete paralog	131112.22.peg.363,ATP-dependent DNA helicase UvrD/PcrA, actinomycete paralog	18.peg.308,ATP-dependent DNA helicase UvrD/PcrA, actinomycete paralog	131112.23.peg.174,ATP-dependent DNA helicase UvrD/PcrA, actinomycete paralog	131112.24.peg.244,ATP-dependent DNA helicase UvrD/PcrA, actinomycete paralog	131112.25.peg.294,ATP-dependent DNA helicase UvrD/PcrA, actinomycete paralog	131112.35.peg.246,ATP-dependent DNA helicase UvrD/PcrA, actinomycete paralog	131112.26.peg.1317,ATP-dependent DNA helicase UvrD/PcrA, actinomycete paralog	131112.27.peg.377,ATP-dependent DNA helicase UvrD/PcrA, actinomycete paralog	131112.28.peg.775,ATP-dependent DNA helicase UvrD/PcrA, actinomycete paralog	131112.30.peg.1068,ATP-dependent DNA helicase UvrD/PcrA, actinomycete paralog	131112.31.peg.1652,ATP-dependent DNA helicase UvrD/PcrA, actinomycete paralog	10.peg.1875,ATP-dependent DNA helicase UvrD/PcrA, actinomycete paralog	7.peg.141,ATP-dependent DNA helicase UvrD/PcrA, actinomycete paralog	131112.32.peg.349,ATP-dependent DNA helicase UvrD/PcrA, actinomycete paralog	8.peg.148,ATP-dependent DNA helicase UvrD/PcrA, actinomycete paralog	131112.33.peg.20,ATP-dependent DNA helicase UvrD/PcrA, actinomycete paralog	131112.19.peg.301,ATP-dependent DNA helicase UvrD/PcrA, actinomycete paralog	9.peg.144,ATP-dependent DNA helicase UvrD/PcrA, actinomycete paralog	11.peg.233,ATP-dependent DNA helicase UvrD/PcrA, actinomycete paralog	12.peg.264,ATP-dependent DNA helicase UvrD/PcrA, actinomycete paralog	13.peg.166,ATP-dependent DNA helicase UvrD/PcrA, actinomycete paralog	131112.36.peg.104,ATP-dependent DNA helicase UvrD/PcrA, actinomycete paralog	131112.37.peg.374,ATP-dependent DNA helicase UvrD/PcrA, actinomycete paralog	131112.38.peg.259,ATP-dependent DNA helicase UvrD/PcrA, actinomycete paralog	131112.39.peg.299,ATP-dependent DNA helicase UvrD/PcrA, actinomycete paralog	131112.41.peg.397,ATP-dependent DNA helicase UvrD/PcrA, actinomycete paralog	131112.42.peg.417,ATP-dependent DNA helicase UvrD/PcrA, actinomycete paralog	131112.43.peg.104,ATP-dependent DNA helicase UvrD/PcrA, actinomycete paralog	131112.44.peg.156,ATP-dependent DNA helicase UvrD/PcrA, actinomycete paralog	131112.45.peg.1746,ATP-dependent DNA helicase UvrD/PcrA, actinomycete paralog	131112.46.peg.1147,ATP-dependent DNA helicase UvrD/PcrA, actinomycete paralog	131112.40.peg.104,ATP-dependent DNA helicase UvrD/PcrA, actinomycete paralog
BLT51_RS00185,NAD(+) diphosphatase	14.peg.139,NADH pyrophosphatase (EC 3.6.1.22), decaps 5-NAD modified RNA	15.peg.148,NADH pyrophosphatase (EC 3.6.1.22), decaps 5-NAD modified RNA	131112.29.peg.237,NADH pyrophosphatase	131112.47.peg.325,NADH pyrophosphatase	131112.34.peg.245,NADH pyrophosphatase	16.peg.295,NADH pyrophosphatase (EC 3.6.1.22), decaps 5-NAD modified RNA	17.peg.1799,NADH pyrophosphatase (EC 3.6.1.22), decaps 5-NAD modified RNA	131112.20.peg.388,NADH pyrophosphatase	131112.21.peg.274,NADH pyrophosphatase	131112.22.peg.364,NADH pyrophosphatase	18.peg.309,NADH pyrophosphatase (EC 3.6.1.22), decaps 5-NAD modified RNA	131112.23.peg.173,NADH pyrophosphatase	131112.24.peg.243,NADH pyrophosphatase	131112.25.peg.293,NADH pyrophosphatase	131112.35.peg.245,NADH pyrophosphatase	131112.26.peg.1316,NADH pyrophosphatase	131112.27.peg.378,NADH pyrophosphatase	131112.28.peg.776,NADH pyrophosphatase	131112.30.peg.1067,NADH pyrophosphatase	131112.31.peg.1653,NADH pyrophosphatase	10.peg.1874,NADH pyrophosphatase (EC 3.6.1.22), decaps 5-NAD modified RNA	7.peg.140,NADH pyrophosphatase (EC 3.6.1.22), decaps 5-NAD modified RNA	131112.32.peg.350,NADH pyrophosphatase	8.peg.147,NADH pyrophosphatase (EC 3.6.1.22), decaps 5-NAD modified RNA	131112.33.peg.19,NADH pyrophosphatase	131112.19.peg.302,NADH pyrophosphatase	9.peg.143,NADH pyrophosphatase (EC 3.6.1.22), decaps 5-NAD modified RNA	11.peg.232,NADH pyrophosphatase (EC 3.6.1.22), decaps 5-NAD modified RNA	12.peg.265,NADH pyrophosphatase (EC 3.6.1.22), decaps 5-NAD modified RNA	13.peg.167,NADH pyrophosphatase (EC 3.6.1.22), decaps 5-NAD modified RNA	131112.36.peg.105,NADH pyrophosphatase	131112.37.peg.375,NADH pyrophosphatase	131112.38.peg.258,NADH pyrophosphatase	131112.39.peg.298,NADH pyrophosphatase	131112.41.peg.398,NADH pyrophosphatase	131112.42.peg.418,NADH pyrophosphatase	131112.43.peg.105,NADH pyrophosphatase	131112.44.peg.157,NADH pyrophosphatase	131112.45.peg.1747,NADH pyrophosphatase	131112.46.peg.1146,NADH pyrophosphatase	131112.40.peg.105,NADH pyrophosphatase
BLT51_RS00190,glycogen debranching enzyme GlgX	14.peg.138,Limit dextrin alpha-1,6-maltotetraose-hydrolase (EC 3.2.1.196)	15.peg.147,Limit dextrin alpha-1,6-maltotetraose-hydrolase (EC 3.2.1.196)	131112.29.peg.236,Glycogen debranching enzyme	131112.47.peg.326,Glycogen debranching enzyme	131112.34.peg.244,Glycogen debranching enzyme	16.peg.296,Limit dextrin alpha-1,6-maltotetraose-hydrolase (EC 3.2.1.196)	17.peg.1798,Limit dextrin alpha-1,6-maltotetraose-hydrolase (EC 3.2.1.196)	131112.20.peg.387,Glycogen debranching enzyme	131112.21.peg.273,Glycogen debranching enzyme	131112.22.peg.365,Glycogen debranching enzyme	18.peg.310,Limit dextrin alpha-1,6-maltotetraose-hydrolase (EC 3.2.1.196)	131112.23.peg.172,Glycogen debranching enzyme	131112.24.peg.242,Glycogen debranching enzyme	131112.25.peg.292,Glycogen debranching enzyme	131112.35.peg.244,Glycogen debranching enzyme	131112.26.peg.1315,Glycogen debranching enzyme	131112.27.peg.379,Glycogen debranching enzyme	131112.28.peg.777,Glycogen debranching enzyme	131112.30.peg.1066,Glycogen debranching enzyme	131112.31.peg.1654,Glycogen debranching enzyme	10.peg.1873,Limit dextrin alpha-1,6-maltotetraose-hydrolase (EC 3.2.1.196)	7.peg.139,Limit dextrin alpha-1,6-maltotetraose-hydrolase (EC 3.2.1.196)	131112.32.peg.351,Glycogen debranching enzyme	8.peg.146,Limit dextrin alpha-1,6-maltotetraose-hydrolase (EC 3.2.1.196)	131112.33.peg.18,Glycogen debranching enzyme	131112.19.peg.303,Glycogen debranching enzyme	9.peg.142,Limit dextrin alpha-1,6-maltotetraose-hydrolase (EC 3.2.1.196)	11.peg.231,Limit dextrin alpha-1,6-maltotetraose-hydrolase (EC 3.2.1.196)	12.peg.266,Limit dextrin alpha-1,6-maltotetraose-hydrolase (EC 3.2.1.196)	13.peg.168,Limit dextrin alpha-1,6-maltotetraose-hydrolase (EC 3.2.1.196)	131112.36.peg.106,Glycogen debranching enzyme	131112.37.peg.376,Glycogen debranching enzyme	131112.38.peg.257,Glycogen debranching enzyme	131112.39.peg.297,Glycogen debranching enzyme	131112.41.peg.399,Glycogen debranching enzyme	131112.42.peg.419,Glycogen debranching enzyme	131112.43.peg.106,Glycogen debranching enzyme	131112.44.peg.158,Glycogen debranching enzyme	131112.45.peg.1748,Glycogen debranching enzyme	131112.46.peg.1145,Glycogen debranching enzyme	131112.40.peg.106,Glycogen debranching enzyme
BLT51_RS00195,hypothetical protein	14.peg.137,hypothetical protein	15.peg.146,hypothetical protein	131112.29.peg.235,H+ Antiporter protein	131112.47.peg.327,H+ Antiporter protein	131112.34.peg.243,H+ Antiporter protein	16.peg.297,hypothetical protein	- , -	131112.20.peg.386,H+ Antiporter protein	131112.21.peg.272,Putative MFS transporter	131112.22.peg.366,H+ Antiporter protein	18.peg.311,hypothetical protein	- , -	131112.24.peg.241,H+ Antiporter protein	131112.25.peg.291,H+ Antiporter protein	- , -	- , -	131112.27.peg.380,putative transporter	131112.28.peg.778,putative transporter	131112.30.peg.1065,putative transporter	131112.31.peg.1655,putative transporter	- , -	7.peg.138,hypothetical protein	131112.32.peg.352,H+ Antiporter protein	8.peg.145,hypothetical protein	- , -	131112.19.peg.304,H+ Antiporter protein	9.peg.141,hypothetical protein	11.peg.230,hypothetical protein	12.peg.267,hypothetical protein	13.peg.169,hypothetical protein	- , -	131112.37.peg.377,H+ Antiporter protein	- , -	131112.39.peg.296,H+ Antiporter protein	131112.41.peg.400,H+ Antiporter protein	131112.42.peg.420,H+ Antiporter protein	- , -	- , -	- , -	- , -	- , -
BLT51_RS00200,hypothetical protein	- , -	- , -	- , -	- , -	- , -	- , -	- , -	- , -	- , -	- , -	- , -	- , -	- , -	- , -	- , -	- , -	- , -	- , -	- , -	- , -	- , -	- , -	- , -	- , -	- , -	- , -	- , -	- , -	- , -	- , -	- , -	- , -	- , -	- , -	- , -	- , -	- , -	- , -	- , -	- , -	- , -
BLT51_RS00205,hypothetical protein	14.peg.136,hypothetical protein	15.peg.145,hypothetical protein	131112.29.peg.234,Multidrug resistance protein 2	131112.47.peg.328,Multidrug resistance protein 2	131112.34.peg.242,Multidrug resistance protein 2	16.peg.298,hypothetical protein	- , -	131112.20.peg.385,Multidrug resistance protein 2	131112.21.peg.271,Multidrug resistance protein 2	131112.22.peg.367,Multidrug resistance protein 2	18.peg.312,hypothetical protein	- , -	131112.24.peg.240,Multidrug resistance protein 2	131112.25.peg.290,Multidrug resistance protein 2	- , -	- , -	131112.27.peg.381,hypothetical protein	131112.28.peg.779,transport protein	131112.30.peg.1064,hypothetical protein	131112.31.peg.1656,hypothetical protein	- , -	7.peg.137,hypothetical protein	131112.32.peg.353,Multidrug resistance protein 2	8.peg.144,hypothetical protein	- , -	131112.19.peg.305,Multidrug resistance protein 2	9.peg.140,hypothetical protein	11.peg.229,hypothetical protein	12.peg.268,hypothetical protein	13.peg.170,hypothetical protein	- , -	131112.37.peg.378,Multidrug resistance protein 2	- , -	131112.39.peg.295,Multidrug resistance protein 2	131112.41.peg.401,Multidrug resistance protein 2	131112.42.peg.421,Multidrug resistance protein 2	- , -	- , -	- , -	- , -	- , -
BLT51_RS00210,MFS transporter	- , -	- , -	- , -	- , -	- , -	- , -	- , -	- , -	- , -	- , -	- , -	- , -	- , -	- , -	- , -	- , -	- , -	- , -	- , -	- , -	- , -	- , -	- , -	- , -	- , -	- , -	- , -	- , -	- , -	- , -	- , -	- , -	- , -	- , -	- , -	- , -	- , -	- , -	- , -	- , -	- , -
BLT51_RS00215,winged helix-turn-helix domain-containing protein	- , -	- , -	- , -	- , -	- , -	- , -	- , -	- , -	- , -	- , -	- , -	- , -	- , -	- , -	- , -	- , -	131112.27.peg.383,Putative cytoplasmic protein	131112.28.peg.780,Putative cytoplasmic protein	131112.30.peg.1062,Putative cytoplasmic protein	131112.31.peg.1658,Putative cytoplasmic protein	- , -	- , -	- , -	- , -	- , -	- , -	- , -	- , -	- , -	- , -	- , -	- , -	- , -	- , -	- , -	- , -	- , -	- , -	- , -	- , -	- , -
BLT51_RS00220,hypothetical protein	- , -	- , -	- , -	- , -	- , -	- , -	17.peg.1797,hypothetical protein	- , -	- , -	- , -	- , -	131112.23.peg.171,putative transmembrane efflux protein.	- , -	- , -	131112.35.peg.243,putative transmembrane efflux protein.	131112.26.peg.1314,putative transmembrane efflux protein.	131112.27.peg.384,putative transmembrane efflux protein.	131112.28.peg.781,putative transmembrane efflux protein.	131112.30.peg.1061,putative transmembrane efflux protein.	131112.31.peg.1659,putative transmembrane efflux protein.	10.peg.1872,hypothetical protein	- , -	- , -	- , -	131112.33.peg.17,putative transmembrane efflux protein.	- , -	- , -	- , -	- , -	- , -	131112.36.peg.107,putative transmembrane efflux protein.	- , -	131112.38.peg.256,putative transmembrane efflux protein.	- , -	- , -	- , -	131112.43.peg.107,putative transmembrane efflux protein.	131112.44.peg.159,putative transmembrane efflux protein.	131112.45.peg.1749,putative transmembrane efflux protein.	131112.46.peg.1144,putative transmembrane efflux protein.	131112.40.peg.107,putative transmembrane efflux protein.
BLT51_RS00225,hypothetical protein	- , -	- , -	- , -	- , -	- , -	- , -	17.peg.1796,hypothetical protein	- , -	- , -	- , -	- , -	131112.23.peg.170,hypothetical protein	- , -	- , -	131112.35.peg.242,hypothetical protein	131112.26.peg.1313,hypothetical protein	131112.27.peg.385,hypothetical protein	131112.28.peg.782,hypothetical protein	131112.30.peg.1060,hypothetical protein	131112.31.peg.1660,hypothetical protein	10.peg.1871,hypothetical protein	- , -	- , -	- , -	131112.33.peg.16,hypothetical protein	- , -	- , -	- , -	- , -	- , -	131112.36.peg.108,hypothetical protein	- , -	131112.38.peg.255,hypothetical protein	- , -	- , -	- , -	131112.43.peg.108,hypothetical protein	131112.44.peg.160,hypothetical protein	131112.45.peg.1750,hypothetical protein	131112.46.peg.1143,hypothetical protein	131112.40.peg.108,hypothetical protein
BLT51_RS00230,hypothetical protein	- , -	- , -	- , -	- , -	- , -	- , -	17.peg.1795,hypothetical protein	- , -	- , -	- , -	- , -	131112.23.peg.169,hypothetical protein	- , -	- , -	131112.35.peg.241,hypothetical protein	131112.26.peg.1312,hypothetical protein	131112.27.peg.386,hypothetical protein	131112.28.peg.783,hypothetical protein	131112.30.peg.1059,hypothetical protein	131112.31.peg.1661,hypothetical protein	10.peg.1870,hypothetical protein	- , -	- , -	- , -	131112.33.peg.15,hypothetical protein	- , -	- , -	- , -	- , -	- , -	131112.36.peg.109,hypothetical protein	- , -	131112.38.peg.254,hypothetical protein	- , -	- , -	- , -	131112.43.peg.109,hypothetical protein	131112.44.peg.161,hypothetical protein	131112.45.peg.1751,hypothetical protein	131112.46.peg.1142,hypothetical protein	131112.40.peg.109,hypothetical protein
BLT51_RS00235,hypothetical protein	14.peg.299,hypothetical protein	15.peg.269,hypothetical protein	131112.29.peg.728,hypothetical protein	131112.47.peg.415,hypothetical protein	131112.34.peg.723,hypothetical protein	16.peg.397,hypothetical protein	17.peg.1794,hypothetical protein	131112.20.peg.798,hypothetical protein	131112.21.peg.729,hypothetical protein	131112.22.peg.701,hypothetical protein	18.peg.410,hypothetical protein	131112.23.peg.168,hypothetical protein	131112.24.peg.720,hypothetical protein	131112.25.peg.405,hypothetical protein	131112.35.peg.240,hypothetical protein	131112.26.peg.1311,hypothetical protein	131112.27.peg.387,hypothetical protein	131112.28.peg.784,hypothetical protein	131112.30.peg.1058,hypothetical protein	131112.31.peg.1662,hypothetical protein	10.peg.1869,hypothetical protein	7.peg.332,hypothetical protein	131112.32.peg.411,hypothetical protein	8.peg.304,hypothetical protein	131112.33.peg.14,hypothetical protein	131112.19.peg.404,hypothetical protein	9.peg.301,hypothetical protein	11.peg.381,hypothetical protein	12.peg.415,hypothetical protein	13.peg.290,hypothetical protein	131112.36.peg.110,hypothetical protein	131112.37.peg.747,hypothetical protein	131112.38.peg.253,hypothetical protein	131112.39.peg.406,hypothetical protein	131112.41.peg.695,hypothetical protein	131112.42.peg.485,hypothetical protein	131112.43.peg.110,hypothetical protein	131112.44.peg.162,hypothetical protein	131112.45.peg.1752,hypothetical protein	131112.46.peg.1141,hypothetical protein	131112.40.peg.110,hypothetical protein
BLT51_RS00240,hypothetical protein	- , -	- , -	- , -	- , -	- , -	- , -	- , -	- , -	- , -	- , -	- , -	- , -	- , -	- , -	- , -	- , -	- , -	- , -	131112.30.peg.1057,hypothetical protein	131112.31.peg.1663,hypothetical protein	- , -	- , -	- , -	- , -	- , -	- , -	- , -	- , -	- , -	- , -	- , -	- , -	- , -	- , -	- , -	- , -	- , -	- , -	- , -	- , -	- , -
BLT51_RS00245,hypothetical protein	14.peg.298,hypothetical protein	15.peg.268,hypothetical protein	131112.29.peg.727,hypothetical protein	131112.47.peg.414,hypothetical protein	131112.34.peg.722,hypothetical protein	16.peg.396,hypothetical protein	17.peg.1793,hypothetical protein	131112.20.peg.799,hypothetical protein	131112.21.peg.728,hypothetical protein	131112.22.peg.700,hypothetical protein	18.peg.409,hypothetical protein	131112.23.peg.167,hypothetical protein	131112.24.peg.719,hypothetical protein	131112.25.peg.406,hypothetical protein	131112.35.peg.239,hypothetical protein	131112.26.peg.1310,hypothetical protein	131112.27.peg.388,hypothetical protein	131112.28.peg.785,hypothetical protein	131112.30.peg.1056,hypothetical protein	- , -	10.peg.1868,hypothetical protein	7.peg.331,hypothetical protein	131112.32.peg.412,hypothetical protein	8.peg.303,hypothetical protein	131112.33.peg.13,hypothetical protein	131112.19.peg.403,hypothetical protein	9.peg.300,hypothetical protein	11.peg.382,hypothetical protein	12.peg.414,hypothetical protein	13.peg.291,hypothetical protein	131112.36.peg.111,hypothetical protein	131112.37.peg.746,hypothetical protein	131112.38.peg.252,hypothetical protein	131112.39.peg.407,hypothetical protein	131112.41.peg.694,hypothetical protein	131112.42.peg.484,hypothetical protein	131112.43.peg.111,hypothetical protein	131112.44.peg.163,hypothetical protein	131112.45.peg.1753,hypothetical protein	131112.46.peg.1140,hypothetical protein	131112.40.peg.111,hypothetical protein
BLT51_RS00250,DNA-binding response regulator	14.peg.297,putative two-component system response regulator	15.peg.267,putative two-component system response regulator	131112.29.peg.726,putative two-component system response regulator	131112.47.peg.413,putative two-component system response regulator	131112.34.peg.721,putative two-component system response regulator	16.peg.395,putative two-component system response regulator	17.peg.1792,putative two-component system response regulator	131112.20.peg.800,putative two-component system response regulator	131112.21.peg.727,putative two-component system response regulator	131112.22.peg.699,putative two-component system response regulator	18.peg.408,putative two-component system response regulator	131112.23.peg.166,putative two-component system response regulator	131112.24.peg.718,putative two-component system response regulator	131112.25.peg.407,putative two-component system response regulator	131112.35.peg.238,putative two-component system response regulator	131112.26.peg.1309,putative two-component system response regulator	131112.27.peg.389,putative two-component system response regulator	131112.28.peg.786,putative two-component system response regulator	131112.30.peg.1055,putative two-component system response regulator	- , -	10.peg.1867,putative two-component system response regulator	7.peg.330,putative two-component system response regulator	131112.32.peg.413,putative two-component system response regulator	8.peg.302,putative two-component system response regulator	131112.33.peg.12,putative two-component system response regulator	131112.19.peg.402,putative two-component system response regulator	9.peg.299,putative two-component system response regulator	11.peg.383,putative two-component system response regulator	12.peg.413,putative two-component system response regulator	13.peg.292,putative two-component system response regulator	131112.36.peg.112,putative two-component system response regulator	131112.37.peg.745,putative two-component system response regulator	131112.38.peg.251,putative two-component system response regulator	131112.39.peg.408,putative two-component system response regulator	131112.41.peg.693,putative two-component system response regulator	131112.42.peg.483,putative two-component system response regulator	131112.43.peg.112,putative two-component system response regulator	131112.44.peg.164,putative two-component system response regulator	131112.45.peg.1754,putative two-component system response regulator	131112.46.peg.1139,putative two-component system response regulator	131112.40.peg.112,putative two-component system response regulator
BLT51_RS00255,hypothetical protein	14.peg.296,hypothetical protein	15.peg.266,hypothetical protein	131112.29.peg.725,hypothetical protein	131112.47.peg.412,hypothetical protein	131112.34.peg.720,hypothetical protein	16.peg.394,hypothetical protein	17.peg.1791,hypothetical protein	131112.20.peg.801,hypothetical protein	131112.21.peg.726,hypothetical protein	131112.22.peg.698,hypothetical protein	18.peg.407,hypothetical protein	131112.23.peg.165,hypothetical protein	131112.24.peg.717,hypothetical protein	131112.25.peg.408,hypothetical protein	131112.35.peg.237,hypothetical protein	131112.26.peg.1308,hypothetical protein	131112.27.peg.390,hypothetical protein	131112.28.peg.787,hypothetical protein	131112.30.peg.1054,hypothetical protein	131112.31.peg.244,hypothetical protein	10.peg.1866,hypothetical protein	7.peg.329,hypothetical protein	131112.32.peg.414,hypothetical protein	8.peg.301,hypothetical protein	131112.33.peg.11,hypothetical protein	131112.19.peg.401,hypothetical protein	9.peg.298,hypothetical protein	11.peg.384,hypothetical protein	12.peg.412,hypothetical protein	13.peg.293,hypothetical protein	131112.36.peg.113,hypothetical protein	131112.37.peg.744,hypothetical protein	131112.38.peg.250,hypothetical protein	131112.39.peg.409,hypothetical protein	131112.41.peg.692,hypothetical protein	131112.42.peg.482,hypothetical protein	131112.43.peg.113,hypothetical protein	131112.44.peg.165,hypothetical protein	131112.45.peg.1755,hypothetical protein	131112.46.peg.1138,hypothetical protein	131112.40.peg.113,hypothetical protein
BLT51_RS00260,hypothetical protein	14.peg.295,hypothetical protein	15.peg.265,hypothetical protein	131112.29.peg.724,putative membrane protein	131112.47.peg.411,putative membrane protein	131112.34.peg.719,putative membrane protein	16.peg.393,hypothetical protein	17.peg.1790,hypothetical protein	131112.20.peg.802,putative membrane protein	131112.21.peg.725,putative membrane protein	131112.22.peg.697,putative membrane protein	18.peg.406,hypothetical protein	131112.23.peg.164,putative membrane protein	131112.24.peg.716,putative membrane protein	131112.25.peg.409,putative membrane protein	131112.35.peg.235,putative membrane protein	131112.26.peg.1307,putative membrane protein	131112.27.peg.391,putative membrane protein	131112.28.peg.788,putative membrane protein	131112.30.peg.1053,putative membrane protein	131112.31.peg.1300,putative membrane protein	10.peg.1865,hypothetical protein	7.peg.328,hypothetical protein	131112.32.peg.415,putative membrane protein	8.peg.300,hypothetical protein	131112.33.peg.10,putative membrane protein	131112.19.peg.400,putative membrane protein	9.peg.297,hypothetical protein	11.peg.385,hypothetical protein	12.peg.411,hypothetical protein	13.peg.294,hypothetical protein	131112.36.peg.115,putative membrane protein	131112.37.peg.743,putative membrane protein	131112.38.peg.248,putative membrane protein	131112.39.peg.410,putative membrane protein	131112.41.peg.691,putative membrane protein	131112.42.peg.481,putative membrane protein	131112.43.peg.115,putative membrane protein	131112.44.peg.167,putative membrane protein	131112.45.peg.1756,putative membrane protein	131112.46.peg.1137,putative membrane protein	131112.40.peg.114,putative membrane protein
BLT51_RS00265,ABC transporter ATP-binding protein	14.peg.294,Methionine ABC transporter ATP-binding protein	15.peg.264,Methionine ABC transporter ATP-binding protein	131112.29.peg.723,Cell division transporter, ATP-binding protein FtsE (TC 3.A.5.1.1)	131112.47.peg.410,Cell division transporter, ATP-binding protein FtsE (TC 3.A.5.1.1)	131112.34.peg.718,Cell division transporter, ATP-binding protein FtsE (TC 3.A.5.1.1)	16.peg.392,Methionine ABC transporter ATP-binding protein	17.peg.1789,Methionine ABC transporter ATP-binding protein	131112.20.peg.803,Cell division transporter, ATP-binding protein FtsE (TC 3.A.5.1.1)	131112.21.peg.724,Cell division transporter, ATP-binding protein FtsE (TC 3.A.5.1.1)	131112.22.peg.696,Cell division transporter, ATP-binding protein FtsE (TC 3.A.5.1.1)	18.peg.405,Methionine ABC transporter ATP-binding protein	131112.23.peg.163,Cell division transporter, ATP-binding protein FtsE (TC 3.A.5.1.1)	131112.24.peg.715,Cell division transporter, ATP-binding protein FtsE (TC 3.A.5.1.1)	131112.25.peg.410,Cell division transporter, ATP-binding protein FtsE (TC 3.A.5.1.1)	131112.35.peg.234,Cell division transporter, ATP-binding protein FtsE (TC 3.A.5.1.1)	131112.26.peg.1306,Cell division transporter, ATP-binding protein FtsE (TC 3.A.5.1.1)	131112.27.peg.392,ABC transporter	131112.28.peg.789,ABC transporter	131112.30.peg.1052,ABC transporter	131112.31.peg.1299,ABC transporter	10.peg.1864,Methionine ABC transporter ATP-binding protein	7.peg.327,Methionine ABC transporter ATP-binding protein	131112.32.peg.416,Cell division transporter, ATP-binding protein FtsE (TC 3.A.5.1.1)	8.peg.299,Methionine ABC transporter ATP-binding protein	131112.33.peg.9,Cell division transporter, ATP-binding protein FtsE (TC 3.A.5.1.1)	131112.19.peg.399,Cell division transporter, ATP-binding protein FtsE (TC 3.A.5.1.1)	9.peg.296,Methionine ABC transporter ATP-binding protein	11.peg.386,Methionine ABC transporter ATP-binding protein	12.peg.410,Methionine ABC transporter ATP-binding protein	13.peg.295,Methionine ABC transporter ATP-binding protein	131112.36.peg.116,Cell division transporter, ATP-binding protein FtsE (TC 3.A.5.1.1)	131112.37.peg.742,Cell division transporter, ATP-binding protein FtsE (TC 3.A.5.1.1)	131112.38.peg.247,Cell division transporter, ATP-binding protein FtsE (TC 3.A.5.1.1)	131112.39.peg.411,Cell division transporter, ATP-binding protein FtsE (TC 3.A.5.1.1)	131112.41.peg.690,Cell division transporter, ATP-binding protein FtsE (TC 3.A.5.1.1)	131112.42.peg.480,Cell division transporter, ATP-binding protein FtsE (TC 3.A.5.1.1)	131112.43.peg.116,Cell division transporter, ATP-binding protein FtsE (TC 3.A.5.1.1)	131112.44.peg.168,Cell division transporter, ATP-binding protein FtsE (TC 3.A.5.1.1)	131112.45.peg.1757,Cell division transporter, ATP-binding protein FtsE (TC 3.A.5.1.1)	131112.46.peg.1136,Cell division transporter, ATP-binding protein FtsE (TC 3.A.5.1.1)	131112.40.peg.115,Cell division transporter, ATP-binding protein FtsE (TC 3.A.5.1.1)
BLT51_RS00270,tryptophan--tRNA ligase	14.peg.293,Tryptophanyl-tRNA synthetase (EC 6.1.1.2)	15.peg.263,Tryptophanyl-tRNA synthetase (EC 6.1.1.2)	131112.29.peg.722,Tryptophanyl-tRNA synthetase	131112.47.peg.409,Tryptophanyl-tRNA synthetase	131112.34.peg.717,Tryptophanyl-tRNA synthetase	16.peg.391,Tryptophanyl-tRNA synthetase (EC 6.1.1.2)	17.peg.1788,Tryptophanyl-tRNA synthetase (EC 6.1.1.2)	131112.20.peg.804,Tryptophanyl-tRNA synthetase	131112.21.peg.723,Tryptophanyl-tRNA synthetase	131112.22.peg.695,Tryptophanyl-tRNA synthetase	18.peg.404,Tryptophanyl-tRNA synthetase (EC 6.1.1.2)	131112.23.peg.162,Tryptophanyl-tRNA synthetase	131112.24.peg.714,Tryptophanyl-tRNA synthetase	131112.25.peg.411,Tryptophanyl-tRNA synthetase	131112.35.peg.233,Tryptophanyl-tRNA synthetase	131112.26.peg.1305,Tryptophanyl-tRNA synthetase	131112.27.peg.393,Tryptophanyl-tRNA synthetase	131112.28.peg.790,Tryptophanyl-tRNA synthetase	131112.30.peg.1051,Tryptophanyl-tRNA synthetase	131112.31.peg.1298,Tryptophanyl-tRNA synthetase	10.peg.1863,Tryptophanyl-tRNA synthetase (EC 6.1.1.2)	7.peg.326,Tryptophanyl-tRNA synthetase (EC 6.1.1.2)	131112.32.peg.417,Tryptophanyl-tRNA synthetase	8.peg.298,Tryptophanyl-tRNA synthetase (EC 6.1.1.2)	131112.33.peg.8,Tryptophanyl-tRNA synthetase	131112.19.peg.398,Tryptophanyl-tRNA synthetase	9.peg.295,Tryptophanyl-tRNA synthetase (EC 6.1.1.2)	11.peg.387,Tryptophanyl-tRNA synthetase (EC 6.1.1.2)	12.peg.409,Tryptophanyl-tRNA synthetase (EC 6.1.1.2)	13.peg.296,Tryptophanyl-tRNA synthetase (EC 6.1.1.2)	131112.36.peg.117,Tryptophanyl-tRNA synthetase	131112.37.peg.741,Tryptophanyl-tRNA synthetase	131112.38.peg.246,Tryptophanyl-tRNA synthetase	131112.39.peg.412,Tryptophanyl-tRNA synthetase	131112.41.peg.689,Tryptophanyl-tRNA synthetase	131112.42.peg.479,Tryptophanyl-tRNA synthetase	131112.43.peg.117,Tryptophanyl-tRNA synthetase	131112.44.peg.169,Tryptophanyl-tRNA synthetase	131112.45.peg.1758,Tryptophanyl-tRNA synthetase	131112.46.peg.1135,Tryptophanyl-tRNA synthetase	131112.40.peg.116,Tryptophanyl-tRNA synthetase
BLT51_RS00275,glycogen/starch/alpha-glucan phosphorylase	14.peg.292,Glycogen phosphorylase (EC 2.4.1.1)	15.peg.262,Glycogen phosphorylase (EC 2.4.1.1)	131112.29.peg.721,Glycogen phosphorylase	131112.47.peg.408,Glycogen phosphorylase	131112.34.peg.716,Glycogen phosphorylase	16.peg.390,Glycogen phosphorylase (EC 2.4.1.1)	17.peg.1787,Glycogen phosphorylase (EC 2.4.1.1)	131112.20.peg.805,Glycogen phosphorylase	131112.21.peg.722,Glycogen phosphorylase	131112.22.peg.694,Glycogen phosphorylase	18.peg.403,Glycogen phosphorylase (EC 2.4.1.1)	131112.23.peg.161,Glycogen phosphorylase	131112.24.peg.713,Glycogen phosphorylase	131112.25.peg.412,Glycogen phosphorylase	131112.35.peg.232,Glycogen phosphorylase	131112.26.peg.1304,Glycogen phosphorylase	131112.27.peg.394,Glycogen phosphorylase	131112.28.peg.791,Glycogen phosphorylase	131112.30.peg.1050,Glycogen phosphorylase	131112.31.peg.1297,Glycogen phosphorylase	10.peg.1862,Glycogen phosphorylase (EC 2.4.1.1)	7.peg.325,Glycogen phosphorylase (EC 2.4.1.1)	131112.32.peg.418,Glycogen phosphorylase	8.peg.297,Glycogen phosphorylase (EC 2.4.1.1)	131112.33.peg.7,Glycogen phosphorylase	131112.19.peg.397,Glycogen phosphorylase	9.peg.294,Glycogen phosphorylase (EC 2.4.1.1)	11.peg.388,Glycogen phosphorylase (EC 2.4.1.1)	12.peg.408,Glycogen phosphorylase (EC 2.4.1.1)	13.peg.297,Glycogen phosphorylase (EC 2.4.1.1)	131112.36.peg.118,Glycogen phosphorylase	131112.37.peg.740,Glycogen phosphorylase	131112.38.peg.245,Glycogen phosphorylase	131112.39.peg.413,Glycogen phosphorylase	131112.41.peg.688,Glycogen phosphorylase	131112.42.peg.478,Glycogen phosphorylase	131112.43.peg.118,Glycogen phosphorylase	131112.44.peg.170,Glycogen phosphorylase	131112.45.peg.1759,Glycogen phosphorylase	131112.46.peg.1134,Glycogen phosphorylase	131112.40.peg.117,Glycogen phosphorylase
BLT51_RS00280,hypothetical protein	14.peg.291,hypothetical protein	15.peg.261,hypothetical protein	131112.29.peg.720,hypothetical protein	131112.47.peg.407,hypothetical protein	131112.34.peg.715,hypothetical protein	16.peg.389,hypothetical protein	17.peg.1786,hypothetical protein	131112.20.peg.806,hypothetical protein	131112.21.peg.721,hypothetical protein	131112.22.peg.693,hypothetical protein	18.peg.402,hypothetical protein	131112.23.peg.160,hypothetical protein	131112.24.peg.712,hypothetical protein	131112.25.peg.413,hypothetical protein	131112.35.peg.231,hypothetical protein	- , -	131112.27.peg.395,hypothetical protein	131112.28.peg.792,hypothetical protein	131112.30.peg.1049,hypothetical protein	131112.31.peg.1296,hypothetical protein	10.peg.1861,hypothetical protein	7.peg.324,hypothetical protein	131112.32.peg.419,hypothetical protein	8.peg.296,hypothetical protein	131112.33.peg.6,hypothetical protein	131112.19.peg.396,hypothetical protein	9.peg.293,hypothetical protein	11.peg.389,hypothetical protein	12.peg.407,hypothetical protein	13.peg.298,hypothetical protein	131112.36.peg.119,hypothetical protein	131112.37.peg.739,hypothetical protein	131112.38.peg.244,hypothetical protein	131112.39.peg.414,hypothetical protein	131112.41.peg.687,hypothetical protein	131112.42.peg.477,hypothetical protein	131112.43.peg.119,hypothetical protein	131112.44.peg.171,hypothetical protein	131112.45.peg.1760,hypothetical protein	- , -	131112.40.peg.118,hypothetical protein
BLT51_RS00285,hypothetical protein	14.peg.289,Methylated-DNA--protein-cysteine methyltransferase (EC 2.1.1.63)	15.peg.259,Methylated-DNA--protein-cysteine methyltransferase (EC 2.1.1.63)	131112.29.peg.719,Methylated-DNA--protein-cysteine methyltransferase	131112.47.peg.406,Methylated-DNA--protein-cysteine methyltransferase	131112.34.peg.714,Methylated-DNA--protein-cysteine methyltransferase	16.peg.387,Methylated-DNA--protein-cysteine methyltransferase (EC 2.1.1.63)	17.peg.1784,Methylated-DNA--protein-cysteine methyltransferase (EC 2.1.1.63)	131112.20.peg.807,Methylated-DNA--protein-cysteine methyltransferase	131112.21.peg.720,Methylated-DNA--protein-cysteine methyltransferase	131112.22.peg.692,Methylated-DNA--protein-cysteine methyltransferase	18.peg.400,Methylated-DNA--protein-cysteine methyltransferase (EC 2.1.1.63)	131112.23.peg.159,Methylated-DNA--protein-cysteine methyltransferase	131112.24.peg.711,Methylated-DNA--protein-cysteine methyltransferase	131112.25.peg.414,Methylated-DNA--protein-cysteine methyltransferase	131112.35.peg.230,Methylated-DNA--protein-cysteine methyltransferase	- , -	131112.27.peg.396,Methylated-DNA--protein-cysteine methyltransferase	131112.28.peg.793,Methylated-DNA--protein-cysteine methyltransferase	131112.30.peg.1048,Methylated-DNA--protein-cysteine methyltransferase	131112.31.peg.1295,Methylated-DNA--protein-cysteine methyltransferase	10.peg.1859,Methylated-DNA--protein-cysteine methyltransferase (EC 2.1.1.63)	7.peg.322,Methylated-DNA--protein-cysteine methyltransferase (EC 2.1.1.63)	131112.32.peg.420,Methylated-DNA--protein-cysteine methyltransferase	8.peg.294,Methylated-DNA--protein-cysteine methyltransferase (EC 2.1.1.63)	131112.33.peg.5,Methylated-DNA--protein-cysteine methyltransferase	131112.19.peg.395,Methylated-DNA--protein-cysteine methyltransferase	9.peg.291,Methylated-DNA--protein-cysteine methyltransferase (EC 2.1.1.63)	11.peg.391,Methylated-DNA--protein-cysteine methyltransferase (EC 2.1.1.63)	12.peg.405,Methylated-DNA--protein-cysteine methyltransferase (EC 2.1.1.63)	13.peg.300,Methylated-DNA--protein-cysteine methyltransferase (EC 2.1.1.63)	- , -	131112.37.peg.738,Methylated-DNA--protein-cysteine methyltransferase	131112.38.peg.243,Methylated-DNA--protein-cysteine methyltransferase	131112.39.peg.415,Methylated-DNA--protein-cysteine methyltransferase	131112.41.peg.686,Methylated-DNA--protein-cysteine methyltransferase	131112.42.peg.476,Methylated-DNA--protein-cysteine methyltransferase	131112.43.peg.120,Methylated-DNA--protein-cysteine methyltransferase	131112.44.peg.172,Methylated-DNA--protein-cysteine methyltransferase	131112.45.peg.1761,Methylated-DNA--protein-cysteine methyltransferase	- , -	131112.40.peg.119,Methylated-DNA--protein-cysteine methyltransferase
BLT51_RS00290,DUF3416 domain-containing protein	14.peg.288,Alpha-amylase (EC 3.2.1.1)	15.peg.258,Alpha-amylase (EC 3.2.1.1)	131112.29.peg.718,Alpha-amylase	131112.47.peg.405,Alpha-amylase	131112.34.peg.713,Alpha-amylase	16.peg.386,Alpha-amylase (EC 3.2.1.1)	17.peg.1783,Alpha-amylase (EC 3.2.1.1)	131112.20.peg.808,Alpha-amylase	131112.21.peg.719,Alpha-amylase	131112.22.peg.691,Alpha-amylase	18.peg.399,Alpha-amylase (EC 3.2.1.1)	131112.23.peg.158,Alpha-amylase	131112.24.peg.710,Alpha-amylase	131112.25.peg.415,Alpha-amylase	131112.35.peg.229,Alpha-amylase	131112.26.peg.1303,Alpha-amylase	131112.27.peg.397,Alpha-amylase	131112.28.peg.794,Alpha-amylase	131112.30.peg.1047,Alpha-amylase	131112.31.peg.1294,Alpha-amylase	10.peg.1858,Alpha-amylase (EC 3.2.1.1)	7.peg.321,Alpha-amylase (EC 3.2.1.1)	131112.32.peg.421,Alpha-amylase	8.peg.293,Alpha-amylase (EC 3.2.1.1)	131112.33.peg.4,Alpha-amylase	131112.19.peg.394,Alpha-amylase	9.peg.290,Alpha-amylase (EC 3.2.1.1)	11.peg.392,Alpha-amylase (EC 3.2.1.1)	12.peg.404,Alpha-amylase (EC 3.2.1.1)	13.peg.301,Alpha-amylase (EC 3.2.1.1)	131112.36.peg.121,Alpha-amylase	131112.37.peg.737,Alpha-amylase	131112.38.peg.242,Alpha-amylase	131112.39.peg.416,Alpha-amylase	131112.41.peg.685,Alpha-amylase	131112.42.peg.475,Alpha-amylase	131112.43.peg.121,Alpha-amylase	131112.44.peg.173,Alpha-amylase	131112.45.peg.1762,Alpha-amylase	131112.46.peg.1133,Alpha-amylase	131112.40.peg.120,Alpha-amylase
BLT51_RS00295,maltose alpha-D-glucosyltransferase	14.peg.287,Trehalose synthase (EC 5.4.99.16) @ Alpha-amylase (EC 3.2.1.1)	15.peg.257,Trehalose synthase (EC 5.4.99.16) @ Alpha-amylase (EC 3.2.1.1)	131112.29.peg.717,Trehalose synthase	131112.47.peg.404,Trehalose synthase	131112.34.peg.712,Trehalose synthase	16.peg.385,Trehalose synthase (EC 5.4.99.16) @ Alpha-amylase (EC 3.2.1.1)	17.peg.1782,Trehalose synthase (EC 5.4.99.16) @ Alpha-amylase (EC 3.2.1.1)	131112.20.peg.809,Trehalose synthase	131112.21.peg.718,Trehalose synthase	131112.22.peg.690,Trehalose synthase	18.peg.398,Trehalose synthase (EC 5.4.99.16) @ Alpha-amylase (EC 3.2.1.1)	131112.23.peg.157,Trehalose synthase	131112.24.peg.709,Trehalose synthase	131112.25.peg.416,Trehalose synthase	131112.35.peg.228,Trehalose synthase	131112.26.peg.1302,Trehalose synthase	131112.27.peg.398,Trehalose synthase	131112.28.peg.795,Trehalose synthase	131112.30.peg.1046,Trehalose synthase	131112.31.peg.306,Trehalose synthase	10.peg.1857,Trehalose synthase (EC 5.4.99.16) @ Alpha-amylase (EC 3.2.1.1)	7.peg.320,Trehalose synthase (EC 5.4.99.16) @ Alpha-amylase (EC 3.2.1.1)	131112.32.peg.422,Trehalose synthase	8.peg.292,Trehalose synthase (EC 5.4.99.16) @ Alpha-amylase (EC 3.2.1.1)	131112.33.peg.3,Trehalose synthase	131112.19.peg.393,Trehalose synthase	9.peg.289,Trehalose synthase (EC 5.4.99.16) @ Alpha-amylase (EC 3.2.1.1)	11.peg.393,Trehalose synthase (EC 5.4.99.16) @ Alpha-amylase (EC 3.2.1.1)	12.peg.403,Trehalose synthase (EC 5.4.99.16) @ Alpha-amylase (EC 3.2.1.1)	13.peg.302,Trehalose synthase (EC 5.4.99.16) @ Alpha-amylase (EC 3.2.1.1)	131112.36.peg.122,Trehalose synthase	131112.37.peg.736,Trehalose synthase	131112.38.peg.241,Trehalose synthase	131112.39.peg.417,Trehalose synthase	131112.41.peg.684,Trehalose synthase	131112.42.peg.474,Trehalose synthase	131112.43.peg.122,Trehalose synthase	131112.44.peg.174,Trehalose synthase	131112.45.peg.1763,Trehalose synthase	131112.46.peg.1132,Trehalose synthase	131112.40.peg.121,Trehalose synthase
BLT51_RS00300,hypothetical protein	14.peg.286,Trehalose synthase (EC 5.4.99.16)	15.peg.256,Trehalose synthase (EC 5.4.99.16)	131112.29.peg.715,Trehalose synthase	131112.47.peg.403,uncharacterized protein probably involved in trehalose biosynthesis	131112.34.peg.711,uncharacterized protein probably involved in trehalose biosynthesis	16.peg.384,Trehalose synthase (EC 5.4.99.16)	17.peg.1781,Trehalose synthase (EC 5.4.99.16)	131112.20.peg.810,uncharacterized protein probably involved in trehalose biosynthesis	131112.21.peg.717,Trehalose synthase	131112.22.peg.689,uncharacterized protein probably involved in trehalose biosynthesis	18.peg.397,Trehalose synthase (EC 5.4.99.16)	131112.23.peg.156,uncharacterized protein probably involved in trehalose biosynthesis	131112.24.peg.708,uncharacterized protein probably involved in trehalose biosynthesis	131112.25.peg.417,uncharacterized protein probably involved in trehalose biosynthesis	131112.35.peg.227,uncharacterized protein probably involved in trehalose biosynthesis	131112.26.peg.1301,uncharacterized protein probably involved in trehalose biosynthesis	131112.27.peg.399,uncharacterized protein probably involved in trehalose biosynthesis	131112.28.peg.796,uncharacterized protein probably involved in trehalose biosynthesis	131112.30.peg.1045,uncharacterized protein probably involved in trehalose biosynthesis	131112.31.peg.305,uncharacterized protein probably involved in trehalose biosynthesis	10.peg.1856,Trehalose synthase (EC 5.4.99.16)	7.peg.319,Trehalose synthase (EC 5.4.99.16)	131112.32.peg.424,Trehalose synthase	8.peg.291,Trehalose synthase (EC 5.4.99.16)	131112.33.peg.2,uncharacterized protein probably involved in trehalose biosynthesis	131112.19.peg.392,uncharacterized protein probably involved in trehalose biosynthesis	9.peg.288,Trehalose synthase (EC 5.4.99.16)	11.peg.394,Trehalose synthase (EC 5.4.99.16)	12.peg.402,Trehalose synthase (EC 5.4.99.16)	13.peg.303,Trehalose synthase (EC 5.4.99.16)	131112.36.peg.123,uncharacterized protein probably involved in trehalose biosynthesis	131112.37.peg.735,uncharacterized protein probably involved in trehalose biosynthesis	131112.38.peg.240,uncharacterized protein probably involved in trehalose biosynthesis	131112.39.peg.418,uncharacterized protein probably involved in trehalose biosynthesis	131112.41.peg.683,uncharacterized protein probably involved in trehalose biosynthesis	131112.42.peg.473,uncharacterized protein probably involved in trehalose biosynthesis	131112.43.peg.123,Trehalose synthase	131112.44.peg.175,uncharacterized protein probably involved in trehalose biosynthesis	131112.45.peg.1764,uncharacterized protein probably involved in trehalose biosynthesis	131112.46.peg.1131,uncharacterized protein probably involved in trehalose biosynthesis	131112.40.peg.122,uncharacterized protein probably involved in trehalose biosynthesis
BLT51_RS00305,1,4-alpha-glucan branching protein GlgB	14.peg.285,1,4-alpha-glucan (glycogen) branching enzyme, GH-13-type (EC 2.4.1.18)	15.peg.255,1,4-alpha-glucan (glycogen) branching enzyme, GH-13-type (EC 2.4.1.18)	131112.29.peg.714,1,4-alpha-glucan (glycogen) branching enzyme, GH-13-type	131112.47.peg.402,1,4-alpha-glucan (glycogen) branching enzyme, GH-13-type	131112.34.peg.710,1,4-alpha-glucan (glycogen) branching enzyme, GH-13-type	16.peg.383,1,4-alpha-glucan (glycogen) branching enzyme, GH-13-type (EC 2.4.1.18)	17.peg.1780,1,4-alpha-glucan (glycogen) branching enzyme, GH-13-type (EC 2.4.1.18)	131112.20.peg.811,1,4-alpha-glucan (glycogen) branching enzyme, GH-13-type	131112.21.peg.716,1,4-alpha-glucan (glycogen) branching enzyme, GH-13-type	131112.22.peg.688,1,4-alpha-glucan (glycogen) branching enzyme, GH-13-type	18.peg.396,1,4-alpha-glucan (glycogen) branching enzyme, GH-13-type (EC 2.4.1.18)	131112.23.peg.155,1,4-alpha-glucan (glycogen) branching enzyme, GH-13-type	131112.24.peg.707,1,4-alpha-glucan (glycogen) branching enzyme, GH-13-type	131112.25.peg.418,1,4-alpha-glucan (glycogen) branching enzyme, GH-13-type	131112.35.peg.226,1,4-alpha-glucan (glycogen) branching enzyme, GH-13-type	131112.26.peg.1300,1,4-alpha-glucan (glycogen) branching enzyme, GH-13-type	131112.27.peg.400,1,4-alpha-glucan (glycogen) branching enzyme, GH-13-type	131112.28.peg.797,1,4-alpha-glucan (glycogen) branching enzyme, GH-13-type	131112.30.peg.1044,1,4-alpha-glucan (glycogen) branching enzyme, GH-13-type	131112.31.peg.304,1,4-alpha-glucan (glycogen) branching enzyme, GH-13-type	10.peg.1855,1,4-alpha-glucan (glycogen) branching enzyme, GH-13-type (EC 2.4.1.18)	7.peg.318,1,4-alpha-glucan (glycogen) branching enzyme, GH-13-type (EC 2.4.1.18)	131112.32.peg.425,1,4-alpha-glucan (glycogen) branching enzyme, GH-13-type	8.peg.290,1,4-alpha-glucan (glycogen) branching enzyme, GH-13-type (EC 2.4.1.18)	131112.33.peg.1,1,4-alpha-glucan (glycogen) branching enzyme, GH-13-type	131112.19.peg.391,1,4-alpha-glucan (glycogen) branching enzyme, GH-13-type	9.peg.287,1,4-alpha-glucan (glycogen) branching enzyme, GH-13-type (EC 2.4.1.18)	11.peg.395,1,4-alpha-glucan (glycogen) branching enzyme, GH-13-type (EC 2.4.1.18)	12.peg.401,1,4-alpha-glucan (glycogen) branching enzyme, GH-13-type (EC 2.4.1.18)	13.peg.304,1,4-alpha-glucan (glycogen) branching enzyme, GH-13-type (EC 2.4.1.18)	131112.36.peg.124,1,4-alpha-glucan (glycogen) branching enzyme, GH-13-type	131112.37.peg.734,1,4-alpha-glucan (glycogen) branching enzyme, GH-13-type	131112.38.peg.239,1,4-alpha-glucan (glycogen) branching enzyme, GH-13-type	131112.39.peg.419,1,4-alpha-glucan (glycogen) branching enzyme, GH-13-type	131112.41.peg.682,1,4-alpha-glucan (glycogen) branching enzyme, GH-13-type	131112.42.peg.472,1,4-alpha-glucan (glycogen) branching enzyme, GH-13-type	131112.43.peg.124,1,4-alpha-glucan (glycogen) branching enzyme, GH-13-type	131112.44.peg.176,1,4-alpha-glucan (glycogen) branching enzyme, GH-13-type	131112.45.peg.1765,1,4-alpha-glucan (glycogen) branching enzyme, GH-13-type	131112.46.peg.1130,1,4-alpha-glucan (glycogen) branching enzyme, GH-13-type	131112.40.peg.123,1,4-alpha-glucan (glycogen) branching enzyme, GH-13-type
BLT51_RS00310,sugar ABC transporter permease	14.peg.1312,Maltodextrin ABC transporter, permease protein MdxG	15.peg.1294,Maltodextrin ABC transporter, permease protein MdxG	131112.29.peg.1131,Maltose/maltodextrin ABC transporter, permease protein MalG	131112.47.peg.973,Maltose/maltodextrin ABC transporter, permease protein MalG	131112.34.peg.1130,Maltose/maltodextrin ABC transporter, permease protein MalG	16.peg.998,Maltodextrin ABC transporter, permease protein MdxG	17.peg.1431,Maltodextrin ABC transporter, permease protein MdxG	131112.20.peg.1277,Maltose/maltodextrin ABC transporter, permease protein MalG	131112.21.peg.1101,Maltose/maltodextrin ABC transporter, permease protein MalG	131112.22.peg.954,Maltose/maltodextrin ABC transporter, permease protein MalG	18.peg.1013,Maltodextrin ABC transporter, permease protein MdxG	131112.23.peg.1188,Maltose/maltodextrin ABC transporter, permease protein MalG	131112.24.peg.1106,Maltose/maltodextrin ABC transporter, permease protein MalG	131112.25.peg.839,Maltose/maltodextrin ABC transporter, permease protein MalG	131112.35.peg.957,Maltose/maltodextrin ABC transporter, permease protein MalG	131112.26.peg.1299,Maltose/maltodextrin ABC transporter, permease protein MalG	131112.27.peg.408,Maltose/maltodextrin ABC transporter, permease protein MalG	131112.28.peg.798,Maltose/maltodextrin ABC transporter, permease protein MalG	131112.30.peg.1043,Maltose/maltodextrin ABC transporter, permease protein MalG	131112.31.peg.303,Maltose/maltodextrin ABC transporter, permease protein MalG	10.peg.1429,Maltodextrin ABC transporter, permease protein MdxG	7.peg.1339,Maltodextrin ABC transporter, permease protein MdxG	131112.32.peg.1167,Maltose/maltodextrin ABC transporter, permease protein MalG	8.peg.1145,Maltodextrin ABC transporter, permease protein MdxG	131112.33.peg.1411,Maltose/maltodextrin ABC transporter, permease protein MalG	131112.19.peg.1117,Maltose/maltodextrin ABC transporter, permease protein MalG	9.peg.1137,Maltodextrin ABC transporter, permease protein MdxG	11.peg.1166,Maltodextrin ABC transporter, permease protein MdxG	12.peg.1297,Maltodextrin ABC transporter, permease protein MdxG	13.peg.1316,Maltodextrin ABC transporter, permease protein MdxG	131112.36.peg.1105,Maltose/maltodextrin ABC transporter, permease protein MalG	131112.37.peg.1073,Maltose/maltodextrin ABC transporter, permease protein MalG	131112.38.peg.1203,Maltose/maltodextrin ABC transporter, permease protein MalG	131112.39.peg.981,Maltose/maltodextrin ABC transporter, permease protein MalG	131112.41.peg.1074,Maltose/maltodextrin ABC transporter, permease protein MalG	131112.42.peg.697,Maltose/maltodextrin ABC transporter, permease protein MalG	131112.43.peg.1382,Maltose/maltodextrin ABC transporter, permease protein MalG	131112.44.peg.1209,Maltose/maltodextrin ABC transporter, permease protein MalG	131112.45.peg.1564,Maltose/maltodextrin ABC transporter, permease protein MalG	131112.46.peg.1129,Maltose/maltodextrin ABC transporter, permease protein MalG	131112.40.peg.1099,Maltose/maltodextrin ABC transporter, permease protein MalG
BLT51_RS00315,maltose ABC transporter permease	14.peg.1311,Maltodextrin ABC transporter, permease protein MdxF	15.peg.1293,Maltodextrin ABC transporter, permease protein MdxF	131112.29.peg.1130,Maltose/maltodextrin ABC transporter, permease protein MalF	131112.47.peg.974,Maltose/maltodextrin ABC transporter, permease protein MalF	131112.34.peg.1129,Maltose/maltodextrin ABC transporter, permease protein MalF	16.peg.999,Maltodextrin ABC transporter, permease protein MdxF	17.peg.1432,Maltodextrin ABC transporter, permease protein MdxF	131112.20.peg.1278,Maltose/maltodextrin ABC transporter, permease protein MalF	131112.21.peg.1100,Maltose/maltodextrin ABC transporter, permease protein MalF	131112.22.peg.953,Maltose/maltodextrin ABC transporter, permease protein MalF	18.peg.1014,Maltodextrin ABC transporter, permease protein MdxF	131112.23.peg.1187,Maltose/maltodextrin ABC transporter, permease protein MalF	131112.24.peg.1105,Maltose/maltodextrin ABC transporter, permease protein MalF	131112.25.peg.838,Maltose/maltodextrin ABC transporter, permease protein MalF	131112.35.peg.958,Maltose/maltodextrin ABC transporter, permease protein MalF	131112.26.peg.1298,Maltose/maltodextrin ABC transporter, permease protein MalF	131112.27.peg.409,Maltose/maltodextrin ABC transporter, permease protein MalF	131112.28.peg.799,Maltose/maltodextrin ABC transporter, permease protein MalF	131112.30.peg.1042,Maltose/maltodextrin ABC transporter, permease protein MalF	131112.31.peg.302,Maltose/maltodextrin ABC transporter, permease protein MalF	10.peg.1430,Maltodextrin ABC transporter, permease protein MdxF	7.peg.1338,Maltodextrin ABC transporter, permease protein MdxF	131112.32.peg.1166,Maltose/maltodextrin ABC transporter, permease protein MalF	8.peg.1146,Maltodextrin ABC transporter, permease protein MdxF	131112.33.peg.1412,Maltose/maltodextrin ABC transporter, permease protein MalF	131112.19.peg.1116,Maltose/maltodextrin ABC transporter, permease protein MalF	9.peg.1138,Maltodextrin ABC transporter, permease protein MdxF	11.peg.1165,Maltodextrin ABC transporter, permease protein MdxF	12.peg.1298,Maltodextrin ABC transporter, permease protein MdxF	13.peg.1315,Maltodextrin ABC transporter, permease protein MdxF	131112.36.peg.1106,Maltose/maltodextrin ABC transporter, permease protein MalF	131112.37.peg.1072,Maltose/maltodextrin ABC transporter, permease protein MalF	131112.38.peg.1202,Maltose/maltodextrin ABC transporter, permease protein MalF	131112.39.peg.982,Maltose/maltodextrin ABC transporter, permease protein MalF	131112.41.peg.1073,Maltose/maltodextrin ABC transporter, permease protein MalF	131112.42.peg.698,Maltose/maltodextrin ABC transporter, permease protein MalF	131112.43.peg.1381,Maltose/maltodextrin ABC transporter, permease protein MalF	131112.44.peg.1210,Maltose/maltodextrin ABC transporter, permease protein MalF	131112.45.peg.1563,Maltose/maltodextrin ABC transporter, permease protein MalF	131112.46.peg.1128,Maltose/maltodextrin ABC transporter, permease protein MalF	131112.40.peg.1100,Maltose/maltodextrin ABC transporter, permease protein MalF
BLT51_RS00320,maltose ABC transporter substrate-binding protein	14.peg.1310,Maltodextrin ABC transporter, substrate-binding protein MdxE	15.peg.1292,Maltodextrin ABC transporter, substrate-binding protein MdxE	131112.29.peg.1129,Maltose/maltodextrin ABC transporter, substrate binding periplasmic protein MalE	131112.47.peg.975,Maltose/maltodextrin ABC transporter, substrate binding periplasmic protein MalE	131112.34.peg.1128,Maltose/maltodextrin ABC transporter, substrate binding periplasmic protein MalE	16.peg.1000,Maltodextrin ABC transporter, substrate-binding protein MdxE	17.peg.1433,Maltodextrin ABC transporter, substrate-binding protein MdxE	131112.20.peg.1279,Maltose/maltodextrin ABC transporter, substrate binding periplasmic protein MalE	131112.21.peg.1099,Maltose/maltodextrin ABC transporter, substrate binding periplasmic protein MalE	131112.22.peg.952,Maltose/maltodextrin ABC transporter, substrate binding periplasmic protein MalE	18.peg.1015,Maltodextrin ABC transporter, substrate-binding protein MdxE	131112.23.peg.1186,Maltose/maltodextrin ABC transporter, substrate binding periplasmic protein MalE	131112.24.peg.1104,Maltose/maltodextrin ABC transporter, substrate binding periplasmic protein MalE	131112.25.peg.837,Maltose/maltodextrin ABC transporter, substrate binding periplasmic protein MalE	131112.35.peg.959,Maltose/maltodextrin ABC transporter, substrate binding periplasmic protein MalE	131112.26.peg.1297,Maltose/maltodextrin ABC transporter, substrate binding periplasmic protein MalE	131112.27.peg.410,Maltose/maltodextrin ABC transporter, substrate binding periplasmic protein MalE	131112.28.peg.800,Maltose/maltodextrin ABC transporter, substrate binding periplasmic protein MalE	131112.30.peg.1041,Maltose/maltodextrin ABC transporter, substrate binding periplasmic protein MalE	131112.31.peg.301,Maltose/maltodextrin ABC transporter, substrate binding periplasmic protein MalE	10.peg.1431,Maltodextrin ABC transporter, substrate-binding protein MdxE	7.peg.1337,Maltodextrin ABC transporter, substrate-binding protein MdxE	131112.32.peg.1165,Maltose/maltodextrin ABC transporter, substrate binding periplasmic protein MalE	8.peg.1147,Maltodextrin ABC transporter, substrate-binding protein MdxE	131112.33.peg.1413,Maltose/maltodextrin ABC transporter, substrate binding periplasmic protein MalE	131112.19.peg.1115,Maltose/maltodextrin ABC transporter, substrate binding periplasmic protein MalE	9.peg.1139,Maltodextrin ABC transporter, substrate-binding protein MdxE	11.peg.1164,Maltodextrin ABC transporter, substrate-binding protein MdxE	12.peg.1299,Maltodextrin ABC transporter, substrate-binding protein MdxE	13.peg.1314,Maltodextrin ABC transporter, substrate-binding protein MdxE	131112.36.peg.1107,Maltose/maltodextrin ABC transporter, substrate binding periplasmic protein MalE	131112.37.peg.1071,Maltose/maltodextrin ABC transporter, substrate binding periplasmic protein MalE	131112.38.peg.1201,Maltose/maltodextrin ABC transporter, substrate binding periplasmic protein MalE	131112.39.peg.983,Maltose/maltodextrin ABC transporter, substrate binding periplasmic protein MalE	131112.41.peg.1072,Maltose/maltodextrin ABC transporter, substrate binding periplasmic protein MalE	131112.42.peg.699,Maltose/maltodextrin ABC transporter, substrate binding periplasmic protein MalE	131112.43.peg.1380,Maltose/maltodextrin ABC transporter, substrate binding periplasmic protein MalE	131112.44.peg.1211,Maltose/maltodextrin ABC transporter, substrate binding periplasmic protein MalE	131112.45.peg.1562,Maltose/maltodextrin ABC transporter, substrate binding periplasmic protein MalE	131112.46.peg.1127,Maltose/maltodextrin ABC transporter, substrate binding periplasmic protein MalE	131112.40.peg.1101,Maltose/maltodextrin ABC transporter, substrate binding periplasmic protein MalE
BLT51_RS00325,LacI family transcriptional regulator	14.peg.1309,Maltose operon transcriptional repressor MalR, LacI family	15.peg.1291,Maltose operon transcriptional repressor MalR, LacI family	131112.29.peg.1128,Maltose operon transcriptional repressor MalR, LacI family	131112.47.peg.976,Maltose operon transcriptional repressor MalR, LacI family	131112.34.peg.1127,Maltose operon transcriptional repressor MalR, LacI family	16.peg.1001,Maltose operon transcriptional repressor MalR, LacI family	17.peg.1434,Maltose operon transcriptional repressor MalR, LacI family	131112.20.peg.1280,Maltose operon transcriptional repressor MalR, LacI family	131112.21.peg.1098,Maltose operon transcriptional repressor MalR, LacI family	131112.22.peg.951,Maltose operon transcriptional repressor MalR, LacI family	18.peg.1016,Maltose operon transcriptional repressor MalR, LacI family	131112.23.peg.1185,Maltose operon transcriptional repressor MalR, LacI family	131112.24.peg.1103,Maltose operon transcriptional repressor MalR, LacI family	131112.25.peg.836,Maltose operon transcriptional repressor MalR, LacI family	131112.35.peg.960,Maltose operon transcriptional repressor MalR, LacI family	131112.26.peg.1296,Maltose operon transcriptional repressor MalR, LacI family	131112.27.peg.411,Maltose operon transcriptional repressor MalR, LacI family	131112.28.peg.801,Maltose operon transcriptional repressor MalR, LacI family	131112.30.peg.1040,Maltose operon transcriptional repressor MalR, LacI family	131112.31.peg.300,Maltose operon transcriptional repressor MalR, LacI family	10.peg.1432,Maltose operon transcriptional repressor MalR, LacI family	7.peg.1336,Maltose operon transcriptional repressor MalR, LacI family	131112.32.peg.1164,Maltose operon transcriptional repressor MalR, LacI family	8.peg.1148,Maltose operon transcriptional repressor MalR, LacI family	131112.33.peg.1414,Maltose operon transcriptional repressor MalR, LacI family	131112.19.peg.1114,Maltose operon transcriptional repressor MalR, LacI family	9.peg.1140,Maltose operon transcriptional repressor MalR, LacI family	11.peg.1163,Maltose operon transcriptional repressor MalR, LacI family	12.peg.1300,Maltose operon transcriptional repressor MalR, LacI family	13.peg.1313,Maltose operon transcriptional repressor MalR, LacI family	131112.36.peg.1108,Maltose operon transcriptional repressor MalR, LacI family	131112.37.peg.1070,Maltose operon transcriptional repressor MalR, LacI family	131112.38.peg.1200,Maltose operon transcriptional repressor MalR, LacI family	131112.39.peg.984,Maltose operon transcriptional repressor MalR, LacI family	131112.41.peg.1071,Maltose operon transcriptional repressor MalR, LacI family	131112.42.peg.700,Maltose operon transcriptional repressor MalR, LacI family	131112.43.peg.1379,Maltose operon transcriptional repressor MalR, LacI family	131112.44.peg.1212,Maltose operon transcriptional repressor MalR, LacI family	131112.45.peg.1561,Maltose operon transcriptional repressor MalR, LacI family	131112.46.peg.1126,Maltose operon transcriptional repressor MalR, LacI family	131112.40.peg.1102,Maltose operon transcriptional repressor MalR, LacI family
BLT51_RS00330,amylase	14.peg.1308,Alpha-glucosidase (EC 3.2.1.20)	15.peg.1290,Alpha-glucosidase (EC 3.2.1.20)	131112.29.peg.1127,Alpha-glucosidase	131112.47.peg.977,Alpha-glucosidase	131112.34.peg.1126,Alpha-glucosidase	16.peg.1002,Alpha-glucosidase (EC 3.2.1.20)	17.peg.1435,Alpha-glucosidase (EC 3.2.1.20)	131112.20.peg.1281,Alpha-glucosidase	131112.21.peg.1097,Alpha-glucosidase	131112.22.peg.950,Alpha-glucosidase	18.peg.1017,Alpha-glucosidase (EC 3.2.1.20)	131112.23.peg.1184,Alpha-glucosidase	131112.24.peg.1102,Alpha-glucosidase	131112.25.peg.835,Alpha-glucosidase	131112.35.peg.961,Alpha-glucosidase	131112.26.peg.1295,Alpha-glucosidase	131112.27.peg.412,Alpha-glucosidase	131112.28.peg.802,Alpha-glucosidase	131112.30.peg.1039,Alpha-glucosidase	131112.31.peg.299,Alpha-glucosidase	10.peg.1433,Alpha-glucosidase (EC 3.2.1.20)	7.peg.1335,Alpha-glucosidase (EC 3.2.1.20)	131112.32.peg.1163,Alpha-glucosidase	8.peg.1149,Alpha-glucosidase (EC 3.2.1.20)	131112.33.peg.1415,Alpha-glucosidase	131112.19.peg.1113,Alpha-glucosidase	9.peg.1141,Alpha-glucosidase (EC 3.2.1.20)	11.peg.1162,Alpha-glucosidase (EC 3.2.1.20)	12.peg.1301,Alpha-glucosidase (EC 3.2.1.20)	13.peg.1312,Alpha-glucosidase (EC 3.2.1.20)	131112.36.peg.1109,Alpha-glucosidase	131112.37.peg.1069,Alpha-glucosidase	131112.38.peg.1199,Alpha-glucosidase	131112.39.peg.985,Alpha-glucosidase	131112.41.peg.1070,Alpha-glucosidase	131112.42.peg.701,Alpha-glucosidase	131112.43.peg.1378,Alpha-glucosidase	131112.44.peg.1213,Alpha-glucosidase	131112.45.peg.1560,Alpha-glucosidase	131112.46.peg.1125,Alpha-glucosidase	131112.40.peg.1103,Alpha-glucosidase
BLT51_RS00335,hypothetical protein	14.peg.1307,FIG000875: Thioredoxin domain-containing protein EC-YbbN	15.peg.1289,FIG000875: Thioredoxin domain-containing protein EC-YbbN	131112.29.peg.1126,FIG000875: Thioredoxin domain-containing protein EC-YbbN	131112.47.peg.978,FIG000875: Thioredoxin domain-containing protein EC-YbbN	131112.34.peg.1125,FIG000875: Thioredoxin domain-containing protein EC-YbbN	16.peg.1003,FIG000875: Thioredoxin domain-containing protein EC-YbbN	17.peg.1436,FIG000875: Thioredoxin domain-containing protein EC-YbbN	131112.20.peg.1282,FIG000875: Thioredoxin domain-containing protein EC-YbbN	131112.21.peg.1096,FIG000875: Thioredoxin domain-containing protein EC-YbbN	131112.22.peg.949,FIG000875: Thioredoxin domain-containing protein EC-YbbN	18.peg.1018,FIG000875: Thioredoxin domain-containing protein EC-YbbN	131112.23.peg.1183,FIG000875: Thioredoxin domain-containing protein EC-YbbN	131112.24.peg.1101,FIG000875: Thioredoxin domain-containing protein EC-YbbN	131112.25.peg.834,FIG000875: Thioredoxin domain-containing protein EC-YbbN	131112.35.peg.962,FIG000875: Thioredoxin domain-containing protein EC-YbbN	131112.26.peg.1294,FIG000875: Thioredoxin domain-containing protein EC-YbbN	131112.27.peg.413,FIG000875: Thioredoxin domain-containing protein EC-YbbN	131112.28.peg.803,FIG000875: Thioredoxin domain-containing protein EC-YbbN	131112.30.peg.1038,FIG000875: Thioredoxin domain-containing protein EC-YbbN	131112.31.peg.298,FIG000875: Thioredoxin domain-containing protein EC-YbbN	10.peg.1434,FIG000875: Thioredoxin domain-containing protein EC-YbbN	7.peg.1334,FIG000875: Thioredoxin domain-containing protein EC-YbbN	131112.32.peg.1162,FIG000875: Thioredoxin domain-containing protein EC-YbbN	8.peg.1150,FIG000875: Thioredoxin domain-containing protein EC-YbbN	131112.33.peg.1416,FIG000875: Thioredoxin domain-containing protein EC-YbbN	131112.19.peg.1112,FIG000875: Thioredoxin domain-containing protein EC-YbbN	9.peg.1142,FIG000875: Thioredoxin domain-containing protein EC-YbbN	11.peg.1161,FIG000875: Thioredoxin domain-containing protein EC-YbbN	12.peg.1302,FIG000875: Thioredoxin domain-containing protein EC-YbbN	13.peg.1311,FIG000875: Thioredoxin domain-containing protein EC-YbbN	131112.36.peg.1110,FIG000875: Thioredoxin domain-containing protein EC-YbbN	131112.37.peg.1068,FIG000875: Thioredoxin domain-containing protein EC-YbbN	131112.38.peg.1198,FIG000875: Thioredoxin domain-containing protein EC-YbbN	131112.39.peg.986,FIG000875: Thioredoxin domain-containing protein EC-YbbN	131112.41.peg.1069,FIG000875: Thioredoxin domain-containing protein EC-YbbN	131112.42.peg.702,FIG000875: Thioredoxin domain-containing protein EC-YbbN	131112.43.peg.1377,FIG000875: Thioredoxin domain-containing protein EC-YbbN	131112.44.peg.1214,FIG000875: Thioredoxin domain-containing protein EC-YbbN	131112.45.peg.1559,FIG000875: Thioredoxin domain-containing protein EC-YbbN	131112.46.peg.1124,FIG000875: Thioredoxin domain-containing protein EC-YbbN	131112.40.peg.1104,FIG000875: Thioredoxin domain-containing protein EC-YbbN
BLT51_RS00340,hypothetical protein	14.peg.1306,hypothetical protein	15.peg.1288,hypothetical protein	131112.29.peg.1125,hypothetical protein	131112.47.peg.979,hypothetical protein	131112.34.peg.1124,hypothetical protein	16.peg.1004,hypothetical protein	17.peg.1437,hypothetical protein	131112.20.peg.1283,hypothetical protein	131112.21.peg.1095,hypothetical protein	131112.22.peg.948,hypothetical protein	18.peg.1019,hypothetical protein	131112.23.peg.1182,hypothetical protein	131112.24.peg.1100,hypothetical protein	131112.25.peg.833,hypothetical protein	131112.35.peg.963,hypothetical protein	131112.26.peg.1293,hypothetical protein	131112.27.peg.414,hypothetical protein	131112.28.peg.804,hypothetical protein	131112.30.peg.1037,hypothetical protein	131112.31.peg.297,hypothetical protein	10.peg.1435,hypothetical protein	7.peg.1333,hypothetical protein	131112.32.peg.1161,hypothetical protein	8.peg.1151,hypothetical protein	131112.33.peg.1417,hypothetical protein	131112.19.peg.1111,hypothetical protein	9.peg.1143,hypothetical protein	11.peg.1160,hypothetical protein	12.peg.1303,hypothetical protein	13.peg.1310,hypothetical protein	131112.36.peg.1111,hypothetical protein	131112.37.peg.1067,hypothetical protein	131112.38.peg.1197,hypothetical protein	131112.39.peg.987,hypothetical protein	131112.41.peg.1068,hypothetical protein	131112.42.peg.703,hypothetical protein	131112.43.peg.1376,hypothetical protein	131112.44.peg.1215,hypothetical protein	131112.45.peg.1558,hypothetical protein	131112.46.peg.1123,hypothetical protein	131112.40.peg.1105,hypothetical protein
BLT51_RS00345,hypothetical protein	14.peg.1305,hypothetical protein	15.peg.1287,hypothetical protein	131112.29.peg.1124,hypothetical protein	131112.47.peg.980,hypothetical protein	131112.34.peg.1123,hypothetical protein	16.peg.1005,hypothetical protein	17.peg.1438,hypothetical protein	131112.20.peg.1284,hypothetical protein	131112.21.peg.1094,hypothetical protein	131112.22.peg.947,hypothetical protein	18.peg.1020,hypothetical protein	131112.23.peg.1181,hypothetical protein	131112.24.peg.1099,hypothetical protein	131112.25.peg.832,hypothetical protein	131112.35.peg.964,hypothetical protein	131112.26.peg.1292,hypothetical protein	131112.27.peg.415,hypothetical protein	131112.28.peg.805,hypothetical protein	131112.30.peg.1036,hypothetical protein	131112.31.peg.296,hypothetical protein	10.peg.1436,hypothetical protein	7.peg.1332,hypothetical protein	131112.32.peg.1160,hypothetical protein	8.peg.1152,hypothetical protein	131112.33.peg.1418,hypothetical protein	131112.19.peg.1110,hypothetical protein	9.peg.1144,hypothetical protein	11.peg.1159,hypothetical protein	12.peg.1304,hypothetical protein	13.peg.1309,hypothetical protein	131112.36.peg.1112,hypothetical protein	131112.37.peg.1066,hypothetical protein	131112.38.peg.1196,hypothetical protein	131112.39.peg.988,hypothetical protein	131112.41.peg.1067,hypothetical protein	131112.42.peg.704,hypothetical protein	131112.43.peg.1375,hypothetical protein	131112.44.peg.1216,hypothetical protein	131112.45.peg.1557,hypothetical protein	131112.46.peg.1122,hypothetical protein	131112.40.peg.1106,hypothetical protein
BLT51_RS00350,hypothetical protein	14.peg.1304,putative cellulose-binding protein	15.peg.1286,putative cellulose-binding protein	131112.29.peg.1123,Cell division initiation protein DivIVA	131112.47.peg.981,Cell division initiation protein DivIVA	131112.34.peg.1122,Cell division initiation protein DivIVA	16.peg.1006,putative cellulose-binding protein	17.peg.1439,putative cellulose-binding protein	131112.20.peg.1285,Cell division initiation protein DivIVA	131112.21.peg.1093,Cell division initiation protein DivIVA	131112.22.peg.946,Cell division initiation protein DivIVA	18.peg.1021,putative cellulose-binding protein	131112.23.peg.1180,Cell division initiation protein DivIVA	131112.24.peg.1098,Cell division initiation protein DivIVA	131112.25.peg.831,Cell division initiation protein DivIVA	131112.35.peg.965,Cell division initiation protein DivIVA	131112.26.peg.1291,Cell division initiation protein DivIVA	131112.27.peg.416,Cell division initiation protein DivIVA	131112.28.peg.806,Cell division initiation protein DivIVA	131112.30.peg.1035,Cell division initiation protein DivIVA	131112.31.peg.295,Cell division initiation protein DivIVA	10.peg.1437,putative cellulose-binding protein	7.peg.1331,putative cellulose-binding protein	131112.32.peg.1159,Cell division initiation protein DivIVA	8.peg.1153,putative cellulose-binding protein	131112.33.peg.1419,Cell division initiation protein DivIVA	131112.19.peg.1109,Cell division initiation protein DivIVA	9.peg.1145,putative cellulose-binding protein	11.peg.1158,putative cellulose-binding protein	12.peg.1305,putative cellulose-binding protein	13.peg.1308,putative cellulose-binding protein	131112.36.peg.1113,Cell division initiation protein DivIVA	131112.37.peg.1065,Cell division initiation protein DivIVA	131112.38.peg.1195,Cell division initiation protein DivIVA	131112.39.peg.989,Cell division initiation protein DivIVA	131112.41.peg.1066,Cell division initiation protein DivIVA	131112.42.peg.705,Cell division initiation protein DivIVA	131112.43.peg.1374,Cell division initiation protein DivIVA	131112.44.peg.1217,Cell division initiation protein DivIVA	131112.45.peg.1556,Cell division initiation protein DivIVA	131112.46.peg.1121,Cell division initiation protein DivIVA	131112.40.peg.1107,Cell division initiation protein DivIVA
BLT51_RS00355,alpha/beta hydrolase	14.peg.1303,Beta-ketoadipate enol-lactone hydrolase (EC 3.1.1.24)	15.peg.1285,Beta-ketoadipate enol-lactone hydrolase (EC 3.1.1.24)	131112.29.peg.1122,alpha/beta hydrolase fold	131112.47.peg.982,alpha/beta hydrolase fold	131112.34.peg.1121,alpha/beta hydrolase fold	16.peg.1007,Beta-ketoadipate enol-lactone hydrolase (EC 3.1.1.24)	17.peg.1440,Beta-ketoadipate enol-lactone hydrolase (EC 3.1.1.24)	131112.20.peg.1286,alpha/beta hydrolase fold	131112.21.peg.1092,alpha/beta hydrolase fold	131112.22.peg.945,alpha/beta hydrolase fold	18.peg.1022,Beta-ketoadipate enol-lactone hydrolase (EC 3.1.1.24)	131112.23.peg.1179,alpha/beta hydrolase fold	131112.24.peg.1097,alpha/beta hydrolase fold	131112.25.peg.830,alpha/beta hydrolase fold	131112.35.peg.966,alpha/beta hydrolase fold	131112.26.peg.1290,alpha/beta hydrolase fold	131112.27.peg.417,alpha/beta hydrolase fold	131112.28.peg.807,alpha/beta hydrolase fold	131112.30.peg.1034,alpha/beta hydrolase fold	131112.31.peg.294,alpha/beta hydrolase fold	10.peg.1438,Beta-ketoadipate enol-lactone hydrolase (EC 3.1.1.24)	7.peg.1330,Beta-ketoadipate enol-lactone hydrolase (EC 3.1.1.24)	131112.32.peg.1158,alpha/beta hydrolase fold	8.peg.1154,Beta-ketoadipate enol-lactone hydrolase (EC 3.1.1.24)	131112.33.peg.1420,alpha/beta hydrolase fold	131112.19.peg.1108,alpha/beta hydrolase fold	9.peg.1146,Beta-ketoadipate enol-lactone hydrolase (EC 3.1.1.24)	11.peg.1157,Beta-ketoadipate enol-lactone hydrolase (EC 3.1.1.24)	12.peg.1306,Beta-ketoadipate enol-lactone hydrolase (EC 3.1.1.24)	13.peg.1307,Beta-ketoadipate enol-lactone hydrolase (EC 3.1.1.24)	131112.36.peg.1114,alpha/beta hydrolase fold	131112.37.peg.1064,alpha/beta hydrolase fold	131112.38.peg.1194,alpha/beta hydrolase fold	131112.39.peg.990,alpha/beta hydrolase fold	131112.41.peg.1065,alpha/beta hydrolase fold	131112.42.peg.706,alpha/beta hydrolase fold	131112.43.peg.1373,alpha/beta hydrolase fold	131112.44.peg.1218,alpha/beta hydrolase fold	131112.45.peg.1555,alpha/beta hydrolase fold	131112.46.peg.1120,alpha/beta hydrolase fold	131112.40.peg.1108,alpha/beta hydrolase fold
BLT51_RS00360,ATP/GTP-binding protein	14.peg.1302,FIG00997641: hypothetical protein	15.peg.1284,FIG00997641: hypothetical protein	131112.29.peg.1121,Putative ATP/GTP-binding protein, doubtful CDS	131112.47.peg.983,Putative ATP/GTP-binding protein, doubtful CDS	131112.34.peg.1120,Putative ATP/GTP-binding protein, doubtful CDS	16.peg.1008,FIG00997641: hypothetical protein	17.peg.1441,FIG00997641: hypothetical protein	131112.20.peg.1287,Putative ATP/GTP-binding protein, doubtful CDS	131112.21.peg.1091,Putative ATP/GTP-binding protein, doubtful CDS	131112.22.peg.944,Putative ATP/GTP-binding protein, doubtful CDS	18.peg.1023,FIG00997641: hypothetical protein	131112.23.peg.1178,Putative ATP/GTP-binding protein, doubtful CDS	131112.24.peg.1096,Putative ATP/GTP-binding protein, doubtful CDS	131112.25.peg.829,Putative ATP/GTP-binding protein, doubtful CDS	131112.35.peg.967,Putative ATP/GTP-binding protein, doubtful CDS	131112.26.peg.1289,Putative ATP/GTP-binding protein, doubtful CDS	131112.27.peg.418,Putative ATP/GTP-binding protein, doubtful CDS	131112.28.peg.808,Putative ATP/GTP-binding protein, doubtful CDS	131112.30.peg.1033,Putative ATP/GTP-binding protein, doubtful CDS	131112.31.peg.293,Putative ATP/GTP-binding protein, doubtful CDS	10.peg.1439,FIG00997641: hypothetical protein	7.peg.1329,FIG00997641: hypothetical protein	131112.32.peg.1157,Putative ATP/GTP-binding protein, doubtful CDS	8.peg.1155,FIG00997641: hypothetical protein	131112.33.peg.1421,Putative ATP/GTP-binding protein, doubtful CDS	131112.19.peg.1107,Putative ATP/GTP-binding protein, doubtful CDS	9.peg.1147,FIG00997641: hypothetical protein	11.peg.1156,FIG00997641: hypothetical protein	12.peg.1307,FIG00997641: hypothetical protein	13.peg.1306,FIG00997641: hypothetical protein	131112.36.peg.1115,Putative ATP/GTP-binding protein, doubtful CDS	131112.37.peg.1063,Putative ATP/GTP-binding protein, doubtful CDS	131112.38.peg.1193,Putative ATP/GTP-binding protein, doubtful CDS	131112.39.peg.991,Putative ATP/GTP-binding protein, doubtful CDS	131112.41.peg.1064,Putative ATP/GTP-binding protein, doubtful CDS	131112.42.peg.707,Putative ATP/GTP-binding protein, doubtful CDS	131112.43.peg.1372,Putative ATP/GTP-binding protein, doubtful CDS	131112.44.peg.1219,Putative ATP/GTP-binding protein, doubtful CDS	131112.45.peg.1554,Putative ATP/GTP-binding protein, doubtful CDS	131112.46.peg.1119,Putative ATP/GTP-binding protein, doubtful CDS	131112.40.peg.1109,Putative ATP/GTP-binding protein, doubtful CDS
BLT51_RS00365,endonuclease NucS	14.peg.1301,Endonuclease NucS	15.peg.1283,Endonuclease NucS	131112.29.peg.1120,FIG00996186: hypothetical protein	131112.47.peg.984,FIG00996186: hypothetical protein	131112.34.peg.1119,FIG00996186: hypothetical protein	16.peg.1009,Endonuclease NucS	17.peg.1442,Endonuclease NucS	131112.20.peg.1288,FIG00996186: hypothetical protein	131112.21.peg.1090,FIG00996186: hypothetical protein	131112.22.peg.943,FIG00996186: hypothetical protein	18.peg.1024,Endonuclease NucS	131112.23.peg.1177,FIG00996186: hypothetical protein	131112.24.peg.1095,FIG00996186: hypothetical protein	131112.25.peg.828,FIG00996186: hypothetical protein	131112.35.peg.968,FIG00996186: hypothetical protein	131112.26.peg.1288,FIG00996186: hypothetical protein	131112.27.peg.419,FIG00996186: hypothetical protein	131112.28.peg.809,FIG00996186: hypothetical protein	131112.30.peg.1032,FIG00996186: hypothetical protein	131112.31.peg.292,FIG00996186: hypothetical protein	10.peg.1440,Endonuclease NucS	7.peg.1328,Endonuclease NucS	131112.32.peg.1156,FIG00996186: hypothetical protein	8.peg.1156,Endonuclease NucS	131112.33.peg.1422,FIG00996186: hypothetical protein	131112.19.peg.1106,FIG00996186: hypothetical protein	9.peg.1148,Endonuclease NucS	11.peg.1155,Endonuclease NucS	12.peg.1308,Endonuclease NucS	13.peg.1305,Endonuclease NucS	131112.36.peg.1116,FIG00996186: hypothetical protein	131112.37.peg.1062,FIG00996186: hypothetical protein	131112.38.peg.1192,FIG00996186: hypothetical protein	131112.39.peg.992,FIG00996186: hypothetical protein	131112.41.peg.1063,FIG00996186: hypothetical protein	131112.42.peg.708,FIG00996186: hypothetical protein	131112.43.peg.1371,FIG00996186: hypothetical protein	131112.44.peg.1220,FIG00996186: hypothetical protein	131112.45.peg.1553,FIG00996186: hypothetical protein	131112.46.peg.1118,FIG00996186: hypothetical protein	131112.40.peg.1110,FIG00996186: hypothetical protein
BLT51_RS00370,DUF2550 domain-containing protein	14.peg.1300,hypothetical protein	15.peg.1282,hypothetical protein	131112.29.peg.1119,hypothetical protein	131112.47.peg.985,hypothetical protein	131112.34.peg.1118,hypothetical protein	16.peg.1010,hypothetical protein	17.peg.1443,hypothetical protein	131112.20.peg.1289,hypothetical protein	131112.21.peg.1089,hypothetical protein	131112.22.peg.942,hypothetical protein	18.peg.1025,hypothetical protein	131112.23.peg.1176,hypothetical protein	131112.24.peg.1094,hypothetical protein	131112.25.peg.827,hypothetical protein	131112.35.peg.969,hypothetical protein	131112.26.peg.1287,hypothetical protein	131112.27.peg.420,hypothetical protein	131112.28.peg.810,hypothetical protein	131112.30.peg.1031,hypothetical protein	131112.31.peg.291,hypothetical protein	10.peg.1441,hypothetical protein	7.peg.1327,hypothetical protein	131112.32.peg.1155,hypothetical protein	8.peg.1157,hypothetical protein	131112.33.peg.1423,hypothetical protein	131112.19.peg.1105,hypothetical protein	9.peg.1149,hypothetical protein	11.peg.1154,hypothetical protein	12.peg.1309,hypothetical protein	13.peg.1304,hypothetical protein	131112.36.peg.1117,hypothetical protein	131112.37.peg.1061,hypothetical protein	131112.38.peg.1191,hypothetical protein	131112.39.peg.993,hypothetical protein	131112.41.peg.1062,hypothetical protein	131112.42.peg.709,hypothetical protein	131112.43.peg.1370,hypothetical protein	131112.44.peg.1221,hypothetical protein	131112.45.peg.1552,hypothetical protein	131112.46.peg.1117,hypothetical protein	131112.40.peg.1111,hypothetical protein
BLT51_RS00375,ATP synthase F1 subunit epsilon	14.peg.1299,ATP synthase epsilon chain (EC 3.6.3.14)	15.peg.1281,ATP synthase epsilon chain (EC 3.6.3.14)	131112.29.peg.1118,ATP synthase epsilon chain	131112.47.peg.986,ATP synthase epsilon chain	131112.34.peg.1117,ATP synthase epsilon chain	16.peg.1011,ATP synthase epsilon chain (EC 3.6.3.14)	17.peg.1444,ATP synthase epsilon chain (EC 3.6.3.14)	131112.20.peg.1290,ATP synthase epsilon chain	131112.21.peg.1088,ATP synthase epsilon chain	131112.22.peg.941,ATP synthase epsilon chain	18.peg.1026,ATP synthase epsilon chain (EC 3.6.3.14)	131112.23.peg.1175,ATP synthase epsilon chain	131112.24.peg.1093,ATP synthase epsilon chain	131112.25.peg.826,ATP synthase epsilon chain	131112.35.peg.970,ATP synthase epsilon chain	131112.26.peg.1285,ATP synthase epsilon chain	131112.27.peg.421,ATP synthase epsilon chain	131112.28.peg.811,ATP synthase epsilon chain	131112.30.peg.1030,ATP synthase epsilon chain	131112.31.peg.290,ATP synthase epsilon chain	10.peg.1442,ATP synthase epsilon chain (EC 3.6.3.14)	7.peg.1326,ATP synthase epsilon chain (EC 3.6.3.14)	131112.32.peg.1154,ATP synthase epsilon chain	8.peg.1158,ATP synthase epsilon chain (EC 3.6.3.14)	131112.33.peg.1424,ATP synthase epsilon chain	131112.19.peg.1104,ATP synthase epsilon chain	9.peg.1150,ATP synthase epsilon chain (EC 3.6.3.14)	11.peg.1153,ATP synthase epsilon chain (EC 3.6.3.14)	12.peg.1310,ATP synthase epsilon chain (EC 3.6.3.14)	13.peg.1303,ATP synthase epsilon chain (EC 3.6.3.14)	131112.36.peg.1118,ATP synthase epsilon chain	131112.37.peg.1060,ATP synthase epsilon chain	131112.38.peg.1190,ATP synthase epsilon chain	131112.39.peg.994,ATP synthase epsilon chain	131112.41.peg.1061,ATP synthase epsilon chain	131112.42.peg.710,ATP synthase epsilon chain	131112.43.peg.1369,ATP synthase epsilon chain	131112.44.peg.1222,ATP synthase epsilon chain	131112.45.peg.1551,ATP synthase epsilon chain	131112.46.peg.1115,ATP synthase epsilon chain	131112.40.peg.1112,ATP synthase epsilon chain
BLT51_RS00380,F0F1 ATP synthase subunit beta	14.peg.1298,ATP synthase beta chain (EC 3.6.3.14)	15.peg.1280,ATP synthase beta chain (EC 3.6.3.14)	131112.29.peg.1117,ATP synthase beta chain	131112.47.peg.987,ATP synthase beta chain	131112.34.peg.1116,ATP synthase beta chain	16.peg.1012,ATP synthase beta chain (EC 3.6.3.14)	17.peg.1445,ATP synthase beta chain (EC 3.6.3.14)	131112.20.peg.1291,ATP synthase beta chain	131112.21.peg.1087,ATP synthase beta chain	131112.22.peg.940,ATP synthase beta chain	18.peg.1027,ATP synthase beta chain (EC 3.6.3.14)	131112.23.peg.1174,ATP synthase beta chain	131112.24.peg.1092,ATP synthase beta chain	131112.25.peg.825,ATP synthase beta chain	131112.35.peg.971,ATP synthase beta chain	131112.26.peg.1284,ATP synthase beta chain	131112.27.peg.422,ATP synthase beta chain	131112.28.peg.812,ATP synthase beta chain	131112.30.peg.1029,ATP synthase beta chain	131112.31.peg.289,ATP synthase beta chain	10.peg.1443,ATP synthase beta chain (EC 3.6.3.14)	7.peg.1325,ATP synthase beta chain (EC 3.6.3.14)	131112.32.peg.1153,ATP synthase beta chain	8.peg.1159,ATP synthase beta chain (EC 3.6.3.14)	131112.33.peg.1425,ATP synthase beta chain	131112.19.peg.1103,ATP synthase beta chain	9.peg.1151,ATP synthase beta chain (EC 3.6.3.14)	11.peg.1152,ATP synthase beta chain (EC 3.6.3.14)	12.peg.1311,ATP synthase beta chain (EC 3.6.3.14)	13.peg.1302,ATP synthase beta chain (EC 3.6.3.14)	131112.36.peg.1119,ATP synthase beta chain	131112.37.peg.1059,ATP synthase beta chain	131112.38.peg.1189,ATP synthase beta chain	131112.39.peg.995,ATP synthase beta chain	131112.41.peg.1060,ATP synthase beta chain	131112.42.peg.711,ATP synthase beta chain	131112.43.peg.1368,ATP synthase beta chain	131112.44.peg.1223,ATP synthase beta chain	131112.45.peg.1550,ATP synthase beta chain	131112.46.peg.1114,ATP synthase beta chain	131112.40.peg.1113,ATP synthase beta chain
BLT51_RS00385,F0F1 ATP synthase subunit gamma	14.peg.1297,ATP synthase gamma chain (EC 3.6.3.14)	15.peg.1279,ATP synthase gamma chain (EC 3.6.3.14)	131112.29.peg.1116,ATP synthase gamma chain	131112.47.peg.988,ATP synthase gamma chain	131112.34.peg.1115,ATP synthase gamma chain	16.peg.1013,ATP synthase gamma chain (EC 3.6.3.14)	17.peg.1446,ATP synthase gamma chain (EC 3.6.3.14)	131112.20.peg.1292,ATP synthase gamma chain	131112.21.peg.1086,ATP synthase gamma chain	131112.22.peg.939,ATP synthase gamma chain	18.peg.1028,ATP synthase gamma chain (EC 3.6.3.14)	131112.23.peg.1173,ATP synthase gamma chain	131112.24.peg.1091,ATP synthase gamma chain	131112.25.peg.824,ATP synthase gamma chain	131112.35.peg.972,ATP synthase gamma chain	131112.26.peg.1283,ATP synthase gamma chain	131112.27.peg.423,ATP synthase gamma chain	131112.28.peg.813,ATP synthase gamma chain	131112.30.peg.1028,ATP synthase gamma chain	131112.31.peg.288,ATP synthase gamma chain	10.peg.1444,ATP synthase gamma chain (EC 3.6.3.14)	7.peg.1324,ATP synthase gamma chain (EC 3.6.3.14)	131112.32.peg.1152,ATP synthase gamma chain	8.peg.1160,ATP synthase gamma chain (EC 3.6.3.14)	131112.33.peg.1426,ATP synthase gamma chain	131112.19.peg.1102,ATP synthase gamma chain	9.peg.1152,ATP synthase gamma chain (EC 3.6.3.14)	11.peg.1151,ATP synthase gamma chain (EC 3.6.3.14)	12.peg.1312,ATP synthase gamma chain (EC 3.6.3.14)	13.peg.1301,ATP synthase gamma chain (EC 3.6.3.14)	131112.36.peg.1120,ATP synthase gamma chain	131112.37.peg.1058,ATP synthase gamma chain	131112.38.peg.1188,ATP synthase gamma chain	131112.39.peg.996,ATP synthase gamma chain	131112.41.peg.1059,ATP synthase gamma chain	131112.42.peg.712,ATP synthase gamma chain	131112.43.peg.1367,ATP synthase gamma chain	131112.44.peg.1224,ATP synthase gamma chain	131112.45.peg.1549,ATP synthase gamma chain	131112.46.peg.1113,ATP synthase gamma chain	131112.40.peg.1114,ATP synthase gamma chain
BLT51_RS00390,F0F1 ATP synthase subunit alpha	14.peg.1296,ATP synthase alpha chain (EC 3.6.3.14)	15.peg.1278,ATP synthase alpha chain (EC 3.6.3.14)	131112.29.peg.1115,ATP synthase alpha chain	131112.47.peg.989,ATP synthase alpha chain	131112.34.peg.1114,ATP synthase alpha chain	16.peg.1014,ATP synthase alpha chain (EC 3.6.3.14)	17.peg.1447,ATP synthase alpha chain (EC 3.6.3.14)	131112.20.peg.1293,ATP synthase alpha chain	131112.21.peg.1085,ATP synthase alpha chain	131112.22.peg.938,ATP synthase alpha chain	18.peg.1029,ATP synthase alpha chain (EC 3.6.3.14)	131112.23.peg.1172,ATP synthase alpha chain	131112.24.peg.1090,ATP synthase alpha chain	131112.25.peg.823,ATP synthase alpha chain	131112.35.peg.973,ATP synthase alpha chain	131112.26.peg.1282,ATP synthase alpha chain	131112.27.peg.424,ATP synthase alpha chain	131112.28.peg.814,ATP synthase alpha chain	131112.30.peg.1027,ATP synthase alpha chain	131112.31.peg.287,ATP synthase alpha chain	10.peg.1445,ATP synthase alpha chain (EC 3.6.3.14)	7.peg.1323,ATP synthase alpha chain (EC 3.6.3.14)	131112.32.peg.1151,ATP synthase alpha chain	8.peg.1161,ATP synthase alpha chain (EC 3.6.3.14)	131112.33.peg.1427,ATP synthase alpha chain	131112.19.peg.1101,ATP synthase alpha chain	9.peg.1153,ATP synthase alpha chain (EC 3.6.3.14)	11.peg.1150,ATP synthase alpha chain (EC 3.6.3.14)	12.peg.1313,ATP synthase alpha chain (EC 3.6.3.14)	13.peg.1300,ATP synthase alpha chain (EC 3.6.3.14)	131112.36.peg.1121,ATP synthase alpha chain	131112.37.peg.1057,ATP synthase alpha chain	131112.38.peg.1187,ATP synthase alpha chain	131112.39.peg.997,ATP synthase alpha chain	131112.41.peg.1058,ATP synthase alpha chain	131112.42.peg.713,ATP synthase alpha chain	131112.43.peg.1366,ATP synthase alpha chain	131112.44.peg.1225,ATP synthase alpha chain	131112.45.peg.1548,ATP synthase alpha chain	131112.46.peg.1112,ATP synthase alpha chain	131112.40.peg.1115,ATP synthase alpha chain
BLT51_RS00395,F0F1 ATP synthase subunit delta	14.peg.1295,ATP synthase delta chain (EC 3.6.3.14)	15.peg.1277,ATP synthase delta chain (EC 3.6.3.14)	131112.29.peg.1114,ATP synthase delta chain	131112.47.peg.990,ATP synthase delta chain	131112.34.peg.1113,ATP synthase delta chain	16.peg.1015,ATP synthase delta chain (EC 3.6.3.14)	17.peg.1448,ATP synthase delta chain (EC 3.6.3.14)	131112.20.peg.1294,ATP synthase delta chain	131112.21.peg.1084,ATP synthase delta chain	131112.22.peg.937,ATP synthase delta chain	18.peg.1030,ATP synthase delta chain (EC 3.6.3.14)	131112.23.peg.1171,ATP synthase delta chain	131112.24.peg.1089,ATP synthase delta chain	131112.25.peg.822,ATP synthase delta chain	131112.35.peg.974,ATP synthase delta chain	131112.26.peg.1281,ATP synthase delta chain	131112.27.peg.425,ATP synthase delta chain	131112.28.peg.815,ATP synthase delta chain	131112.30.peg.1026,ATP synthase delta chain	131112.31.peg.286,ATP synthase delta chain	10.peg.1446,ATP synthase delta chain (EC 3.6.3.14)	7.peg.1322,ATP synthase delta chain (EC 3.6.3.14)	131112.32.peg.1150,ATP synthase delta chain	8.peg.1162,ATP synthase delta chain (EC 3.6.3.14)	131112.33.peg.1428,ATP synthase delta chain	131112.19.peg.1100,ATP synthase delta chain	9.peg.1154,ATP synthase delta chain (EC 3.6.3.14)	11.peg.1149,ATP synthase delta chain (EC 3.6.3.14)	12.peg.1314,ATP synthase delta chain (EC 3.6.3.14)	13.peg.1299,ATP synthase delta chain (EC 3.6.3.14)	131112.36.peg.1122,ATP synthase delta chain	131112.37.peg.1056,ATP synthase delta chain	131112.38.peg.1186,ATP synthase delta chain	131112.39.peg.998,ATP synthase delta chain	131112.41.peg.1057,ATP synthase delta chain	131112.42.peg.714,ATP synthase delta chain	131112.43.peg.1365,ATP synthase delta chain	131112.44.peg.1226,ATP synthase delta chain	131112.45.peg.1547,ATP synthase delta chain	131112.46.peg.1111,ATP synthase delta chain	131112.40.peg.1116,ATP synthase delta chain
BLT51_RS00400,ATP synthase F0 subunit B	14.peg.1294,ATP synthase F0 sector subunit b	15.peg.1276,ATP synthase F0 sector subunit b	131112.29.peg.1113,ATP synthase F0 sector subunit b	131112.47.peg.991,ATP synthase F0 sector subunit b	131112.34.peg.1112,ATP synthase F0 sector subunit b	16.peg.1016,ATP synthase F0 sector subunit b	17.peg.1449,ATP synthase F0 sector subunit b (EC 3.6.3.14)	131112.20.peg.1295,ATP synthase F0 sector subunit b	131112.21.peg.1083,ATP synthase F0 sector subunit b	131112.22.peg.936,ATP synthase F0 sector subunit b	18.peg.1031,ATP synthase F0 sector subunit b	131112.23.peg.1170,ATP synthase F0 sector subunit b	131112.24.peg.1088,ATP synthase F0 sector subunit b	131112.25.peg.821,ATP synthase F0 sector subunit b	131112.35.peg.975,ATP synthase F0 sector subunit b	131112.26.peg.1280,ATP synthase F0 sector subunit b	131112.27.peg.426,ATP synthase F0 sector subunit b	131112.28.peg.816,ATP synthase F0 sector subunit b	131112.30.peg.1025,ATP synthase F0 sector subunit b	131112.31.peg.285,ATP synthase F0 sector subunit b	10.peg.1447,ATP synthase F0 sector subunit b (EC 3.6.3.14)	7.peg.1321,ATP synthase F0 sector subunit b	131112.32.peg.1149,ATP synthase F0 sector subunit b	8.peg.1163,ATP synthase F0 sector subunit b	131112.33.peg.1429,ATP synthase F0 sector subunit b	131112.19.peg.1099,ATP synthase F0 sector subunit b	9.peg.1155,ATP synthase F0 sector subunit b	11.peg.1148,ATP synthase F0 sector subunit b	12.peg.1315,ATP synthase F0 sector subunit b	13.peg.1298,ATP synthase F0 sector subunit b	131112.36.peg.1123,ATP synthase F0 sector subunit b	131112.37.peg.1055,ATP synthase F0 sector subunit b	131112.38.peg.1185,ATP synthase F0 sector subunit b	131112.39.peg.999,ATP synthase F0 sector subunit b	131112.41.peg.1056,ATP synthase F0 sector subunit b	- , -	131112.43.peg.1364,ATP synthase F0 sector subunit b	131112.44.peg.1227,ATP synthase F0 sector subunit b	131112.45.peg.1546,ATP synthase F0 sector subunit b	131112.46.peg.1110,ATP synthase F0 sector subunit b	131112.40.peg.1117,ATP synthase F0 sector subunit b
BLT51_RS00405,ATP synthase F0 subunit C	14.peg.1293,ATP synthase F0 sector subunit c (EC 3.6.3.14)	15.peg.1275,ATP synthase F0 sector subunit c (EC 3.6.3.14)	131112.29.peg.1112,ATP synthase F0 sector subunit c	131112.47.peg.992,ATP synthase F0 sector subunit c	131112.34.peg.1111,ATP synthase F0 sector subunit c	16.peg.1017,ATP synthase F0 sector subunit c (EC 3.6.3.14)	17.peg.1450,ATP synthase F0 sector subunit c (EC 3.6.3.14)	131112.20.peg.1296,ATP synthase F0 sector subunit c	131112.21.peg.1082,ATP synthase F0 sector subunit c	131112.22.peg.935,ATP synthase F0 sector subunit c	18.peg.1032,ATP synthase F0 sector subunit c (EC 3.6.3.14)	131112.23.peg.1169,ATP synthase F0 sector subunit c	131112.24.peg.1087,ATP synthase F0 sector subunit c	131112.25.peg.820,ATP synthase F0 sector subunit c	131112.35.peg.976,ATP synthase F0 sector subunit c	131112.26.peg.1279,ATP synthase F0 sector subunit c	131112.27.peg.427,ATP synthase F0 sector subunit c	131112.28.peg.817,ATP synthase F0 sector subunit c	131112.30.peg.1024,ATP synthase F0 sector subunit c	131112.31.peg.284,ATP synthase F0 sector subunit c	10.peg.1448,ATP synthase F0 sector subunit c (EC 3.6.3.14)	7.peg.1320,ATP synthase F0 sector subunit c (EC 3.6.3.14)	131112.32.peg.1148,ATP synthase F0 sector subunit c	8.peg.1164,ATP synthase F0 sector subunit c (EC 3.6.3.14)	131112.33.peg.1430,ATP synthase F0 sector subunit c	131112.19.peg.1098,ATP synthase F0 sector subunit c	9.peg.1156,ATP synthase F0 sector subunit c (EC 3.6.3.14)	11.peg.1147,ATP synthase F0 sector subunit c (EC 3.6.3.14)	12.peg.1316,ATP synthase F0 sector subunit c (EC 3.6.3.14)	13.peg.1297,ATP synthase F0 sector subunit c (EC 3.6.3.14)	131112.36.peg.1124,ATP synthase F0 sector subunit c	131112.37.peg.1054,ATP synthase F0 sector subunit c	131112.38.peg.1184,ATP synthase F0 sector subunit c	131112.39.peg.1000,ATP synthase F0 sector subunit c	131112.41.peg.1055,ATP synthase F0 sector subunit c	131112.42.peg.946,ATP synthase F0 sector subunit c	131112.43.peg.1363,ATP synthase F0 sector subunit c	131112.44.peg.1228,ATP synthase F0 sector subunit c	131112.45.peg.1545,ATP synthase F0 sector subunit c	131112.46.peg.1109,ATP synthase F0 sector subunit c	131112.40.peg.1118,ATP synthase F0 sector subunit c
BLT51_RS00410,ATP synthase F0 subunit A	14.peg.1292,ATP synthase F0 sector subunit a (EC 3.6.3.14)	15.peg.1274,ATP synthase F0 sector subunit a (EC 3.6.3.14)	131112.29.peg.1111,ATP synthase F0 sector subunit a	131112.47.peg.993,ATP synthase F0 sector subunit a	131112.34.peg.1110,ATP synthase F0 sector subunit a	16.peg.1018,ATP synthase F0 sector subunit a (EC 3.6.3.14)	17.peg.1451,ATP synthase F0 sector subunit a (EC 3.6.3.14)	131112.20.peg.1297,ATP synthase F0 sector subunit a	131112.21.peg.1081,ATP synthase F0 sector subunit a	131112.22.peg.934,ATP synthase F0 sector subunit a	18.peg.1033,ATP synthase F0 sector subunit a (EC 3.6.3.14)	131112.23.peg.1168,ATP synthase F0 sector subunit a	131112.24.peg.1086,ATP synthase F0 sector subunit a	131112.25.peg.819,ATP synthase F0 sector subunit a	131112.35.peg.977,ATP synthase F0 sector subunit a	131112.26.peg.1278,ATP synthase F0 sector subunit a	131112.27.peg.428,ATP synthase F0 sector subunit a	131112.28.peg.818,ATP synthase F0 sector subunit a	131112.30.peg.1023,ATP synthase F0 sector subunit a	131112.31.peg.283,ATP synthase F0 sector subunit a	10.peg.1449,ATP synthase F0 sector subunit a (EC 3.6.3.14)	7.peg.1319,ATP synthase F0 sector subunit a (EC 3.6.3.14)	131112.32.peg.1147,ATP synthase F0 sector subunit a	8.peg.1165,ATP synthase F0 sector subunit a (EC 3.6.3.14)	131112.33.peg.1431,ATP synthase F0 sector subunit a	131112.19.peg.1097,ATP synthase F0 sector subunit a	9.peg.1157,ATP synthase F0 sector subunit a (EC 3.6.3.14)	11.peg.1146,ATP synthase F0 sector subunit a (EC 3.6.3.14)	12.peg.1317,ATP synthase F0 sector subunit a (EC 3.6.3.14)	13.peg.1296,ATP synthase F0 sector subunit a (EC 3.6.3.14)	131112.36.peg.1125,ATP synthase F0 sector subunit a	131112.37.peg.1053,ATP synthase F0 sector subunit a	131112.38.peg.1183,ATP synthase F0 sector subunit a	131112.39.peg.1001,ATP synthase F0 sector subunit a	131112.41.peg.1054,ATP synthase F0 sector subunit a	131112.42.peg.947,ATP synthase F0 sector subunit a	131112.43.peg.1362,ATP synthase F0 sector subunit a	131112.44.peg.1229,ATP synthase F0 sector subunit a	131112.45.peg.1544,ATP synthase F0 sector subunit a	131112.46.peg.1108,ATP synthase F0 sector subunit a	131112.40.peg.1119,ATP synthase F0 sector subunit a
BLT51_RS00415,hypothetical protein	14.peg.1291,hypothetical protein	15.peg.1273,hypothetical protein	131112.29.peg.1110,hypothetical protein	131112.47.peg.994,hypothetical protein	131112.34.peg.1109,hypothetical protein	16.peg.1019,hypothetical protein	17.peg.1452,hypothetical protein	131112.20.peg.1298,hypothetical protein	131112.21.peg.1080,hypothetical protein	131112.22.peg.933,hypothetical protein	18.peg.1034,hypothetical protein	131112.23.peg.1167,hypothetical protein	131112.24.peg.1085,hypothetical protein	131112.25.peg.818,hypothetical protein	131112.35.peg.978,hypothetical protein	- , -	131112.27.peg.429,hypothetical protein	131112.28.peg.819,hypothetical protein	- , -	- , -	10.peg.1450,hypothetical protein	7.peg.1318,hypothetical protein	131112.32.peg.1146,hypothetical protein	8.peg.1166,hypothetical protein	131112.33.peg.1432,hypothetical protein	131112.19.peg.1096,hypothetical protein	9.peg.1158,hypothetical protein	11.peg.1145,hypothetical protein	12.peg.1318,hypothetical protein	13.peg.1295,hypothetical protein	131112.36.peg.1126,hypothetical protein	131112.37.peg.1052,hypothetical protein	131112.38.peg.1182,hypothetical protein	131112.39.peg.1002,hypothetical protein	131112.41.peg.1053,hypothetical protein	131112.42.peg.948,hypothetical protein	131112.43.peg.1361,hypothetical protein	131112.44.peg.1230,hypothetical protein	131112.45.peg.1543,hypothetical protein	- , -	131112.40.peg.1120,hypothetical protein
BLT51_RS00420,undecaprenyl/decaprenyl-phosphate alpha-N-acetylglucosaminyl 1-phosphate transferase	14.peg.1290,Decaprenyl-phosphate N-acetylglucosaminephosphotransferase (EC 2.7.8.35)	15.peg.1272,Decaprenyl-phosphate N-acetylglucosaminephosphotransferase (EC 2.7.8.35)	131112.29.peg.1109,Undecaprenyl-phosphate N-acetylglucosaminyl 1-phosphate transferase	131112.47.peg.995,Undecaprenyl-phosphate N-acetylglucosaminyl 1-phosphate transferase	131112.34.peg.1108,Undecaprenyl-phosphate N-acetylglucosaminyl 1-phosphate transferase	16.peg.1020,Decaprenyl-phosphate N-acetylglucosaminephosphotransferase (EC 2.7.8.35)	17.peg.1453,Decaprenyl-phosphate N-acetylglucosaminephosphotransferase (EC 2.7.8.35)	131112.20.peg.1299,Undecaprenyl-phosphate N-acetylglucosaminyl 1-phosphate transferase	131112.21.peg.1079,Undecaprenyl-phosphate N-acetylglucosaminyl 1-phosphate transferase	131112.22.peg.932,Undecaprenyl-phosphate N-acetylglucosaminyl 1-phosphate transferase	18.peg.1035,Decaprenyl-phosphate N-acetylglucosaminephosphotransferase (EC 2.7.8.35)	131112.23.peg.1166,Undecaprenyl-phosphate N-acetylglucosaminyl 1-phosphate transferase	131112.24.peg.1084,Undecaprenyl-phosphate N-acetylglucosaminyl 1-phosphate transferase	131112.25.peg.817,Undecaprenyl-phosphate N-acetylglucosaminyl 1-phosphate transferase	131112.35.peg.979,Undecaprenyl-phosphate N-acetylglucosaminyl 1-phosphate transferase	131112.26.peg.1276,Undecaprenyl-phosphate N-acetylglucosaminyl 1-phosphate transferase	131112.27.peg.430,Undecaprenyl-phosphate N-acetylglucosaminyl 1-phosphate transferase	131112.28.peg.820,Undecaprenyl-phosphate N-acetylglucosaminyl 1-phosphate transferase	131112.30.peg.1022,Undecaprenyl-phosphate N-acetylglucosaminyl 1-phosphate transferase	131112.31.peg.282,Undecaprenyl-phosphate N-acetylglucosaminyl 1-phosphate transferase	10.peg.1451,Decaprenyl-phosphate N-acetylglucosaminephosphotransferase (EC 2.7.8.35)	7.peg.1317,Decaprenyl-phosphate N-acetylglucosaminephosphotransferase (EC 2.7.8.35)	131112.32.peg.1145,Undecaprenyl-phosphate N-acetylglucosaminyl 1-phosphate transferase	8.peg.1167,Decaprenyl-phosphate N-acetylglucosaminephosphotransferase (EC 2.7.8.35)	131112.33.peg.1433,Undecaprenyl-phosphate N-acetylglucosaminyl 1-phosphate transferase	131112.19.peg.1095,Undecaprenyl-phosphate N-acetylglucosaminyl 1-phosphate transferase	9.peg.1159,Decaprenyl-phosphate N-acetylglucosaminephosphotransferase (EC 2.7.8.35)	11.peg.1144,Decaprenyl-phosphate N-acetylglucosaminephosphotransferase (EC 2.7.8.35)	12.peg.1319,Decaprenyl-phosphate N-acetylglucosaminephosphotransferase (EC 2.7.8.35)	13.peg.1294,Decaprenyl-phosphate N-acetylglucosaminephosphotransferase (EC 2.7.8.35)	131112.36.peg.1127,Undecaprenyl-phosphate N-acetylglucosaminyl 1-phosphate transferase	131112.37.peg.1051,Undecaprenyl-phosphate N-acetylglucosaminyl 1-phosphate transferase	131112.38.peg.1181,Undecaprenyl-phosphate N-acetylglucosaminyl 1-phosphate transferase	131112.39.peg.1003,Undecaprenyl-phosphate N-acetylglucosaminyl 1-phosphate transferase	131112.41.peg.1052,Undecaprenyl-phosphate N-acetylglucosaminyl 1-phosphate transferase	131112.42.peg.949,Undecaprenyl-phosphate N-acetylglucosaminyl 1-phosphate transferase	131112.43.peg.1360,Undecaprenyl-phosphate N-acetylglucosaminyl 1-phosphate transferase	131112.44.peg.1231,Undecaprenyl-phosphate N-acetylglucosaminyl 1-phosphate transferase	131112.45.peg.1542,Undecaprenyl-phosphate N-acetylglucosaminyl 1-phosphate transferase	131112.46.peg.1106,Undecaprenyl-phosphate N-acetylglucosaminyl 1-phosphate transferase	131112.40.peg.1121,Undecaprenyl-phosphate N-acetylglucosaminyl 1-phosphate transferase
BLT51_RS00425,threonylcarbamoyl-AMP synthase	14.peg.1289,Threonylcarbamoyl-AMP synthase (EC 2.7.7.87)	15.peg.1271,Threonylcarbamoyl-AMP synthase (EC 2.7.7.87)	131112.29.peg.1108,TsaC protein (YrdC domain) required for threonylcarbamoyladenosine t(6)A37 modification in tRNA	131112.47.peg.996,TsaC protein (YrdC domain) required for threonylcarbamoyladenosine t(6)A37 modification in tRNA	131112.34.peg.1107,TsaC protein (YrdC domain) required for threonylcarbamoyladenosine t(6)A37 modification in tRNA	16.peg.1021,Threonylcarbamoyl-AMP synthase (EC 2.7.7.87)	17.peg.1454,Threonylcarbamoyl-AMP synthase (EC 2.7.7.87)	131112.20.peg.1300,TsaC protein (YrdC domain) required for threonylcarbamoyladenosine t(6)A37 modification in tRNA	131112.21.peg.1078,TsaC protein (YrdC domain) required for threonylcarbamoyladenosine t(6)A37 modification in tRNA	131112.22.peg.931,TsaC protein (YrdC domain) required for threonylcarbamoyladenosine t(6)A37 modification in tRNA	18.peg.1036,Threonylcarbamoyl-AMP synthase (EC 2.7.7.87)	131112.23.peg.1165,TsaC protein (YrdC domain) required for threonylcarbamoyladenosine t(6)A37 modification in tRNA	131112.24.peg.1083,TsaC protein (YrdC domain) required for threonylcarbamoyladenosine t(6)A37 modification in tRNA	131112.25.peg.816,TsaC protein (YrdC domain) required for threonylcarbamoyladenosine t(6)A37 modification in tRNA	131112.35.peg.980,TsaC protein (YrdC domain) required for threonylcarbamoyladenosine t(6)A37 modification in tRNA	131112.26.peg.1275,TsaC protein (YrdC domain) required for threonylcarbamoyladenosine t(6)A37 modification in tRNA	131112.27.peg.431,TsaC protein (YrdC domain) required for threonylcarbamoyladenosine t(6)A37 modification in tRNA	131112.28.peg.821,TsaC protein (YrdC domain) required for threonylcarbamoyladenosine t(6)A37 modification in tRNA	131112.30.peg.1021,TsaC protein (YrdC domain) required for threonylcarbamoyladenosine t(6)A37 modification in tRNA	131112.31.peg.281,TsaC protein (YrdC domain) required for threonylcarbamoyladenosine t(6)A37 modification in tRNA	10.peg.1452,Threonylcarbamoyl-AMP synthase (EC 2.7.7.87)	7.peg.1316,Threonylcarbamoyl-AMP synthase (EC 2.7.7.87)	131112.32.peg.1144,TsaC protein (YrdC domain) required for threonylcarbamoyladenosine t(6)A37 modification in tRNA	8.peg.1168,Threonylcarbamoyl-AMP synthase (EC 2.7.7.87)	131112.33.peg.1434,TsaC protein (YrdC domain) required for threonylcarbamoyladenosine t(6)A37 modification in tRNA	131112.19.peg.1094,TsaC protein (YrdC domain) required for threonylcarbamoyladenosine t(6)A37 modification in tRNA	9.peg.1160,Threonylcarbamoyl-AMP synthase (EC 2.7.7.87)	11.peg.1143,Threonylcarbamoyl-AMP synthase (EC 2.7.7.87)	12.peg.1320,Threonylcarbamoyl-AMP synthase (EC 2.7.7.87)	13.peg.1293,Threonylcarbamoyl-AMP synthase (EC 2.7.7.87)	131112.36.peg.1128,TsaC protein (YrdC domain) required for threonylcarbamoyladenosine t(6)A37 modification in tRNA	131112.37.peg.1050,TsaC protein (YrdC domain) required for threonylcarbamoyladenosine t(6)A37 modification in tRNA	131112.38.peg.1180,TsaC protein (YrdC domain) required for threonylcarbamoyladenosine t(6)A37 modification in tRNA	131112.39.peg.1004,TsaC protein (YrdC domain) required for threonylcarbamoyladenosine t(6)A37 modification in tRNA	131112.41.peg.1051,TsaC protein (YrdC domain) required for threonylcarbamoyladenosine t(6)A37 modification in tRNA	131112.42.peg.950,TsaC protein (YrdC domain) required for threonylcarbamoyladenosine t(6)A37 modification in tRNA	131112.43.peg.1359,TsaC protein (YrdC domain) required for threonylcarbamoyladenosine t(6)A37 modification in tRNA	131112.44.peg.1232,TsaC protein (YrdC domain) required for threonylcarbamoyladenosine t(6)A37 modification in tRNA	131112.45.peg.1541,TsaC protein (YrdC domain) required for threonylcarbamoyladenosine t(6)A37 modification in tRNA	131112.46.peg.1105,TsaC protein (YrdC domain) required for threonylcarbamoyladenosine t(6)A37 modification in tRNA	131112.40.peg.1122,TsaC protein (YrdC domain) required for threonylcarbamoyladenosine t(6)A37 modification in tRNA
BLT51_RS00430,peptide chain release factor N(5)-glutamine methyltransferase	14.peg.1288,Peptide chain release factor N(5)-glutamine methyltransferase (EC 2.1.1.297)	15.peg.1270,Peptide chain release factor N(5)-glutamine methyltransferase (EC 2.1.1.297)	131112.29.peg.1107,Protein-N(5)-glutamine methyltransferase PrmC, methylates polypeptide chain release factors RF1 and RF2	131112.47.peg.997,Protein-N(5)-glutamine methyltransferase PrmC, methylates polypeptide chain release factors RF1 and RF2	131112.34.peg.1106,Protein-N(5)-glutamine methyltransferase PrmC, methylates polypeptide chain release factors RF1 and RF2	16.peg.1022,Peptide chain release factor N(5)-glutamine methyltransferase (EC 2.1.1.297)	17.peg.1455,Peptide chain release factor N(5)-glutamine methyltransferase (EC 2.1.1.297)	131112.20.peg.1301,Protein-N(5)-glutamine methyltransferase PrmC, methylates polypeptide chain release factors RF1 and RF2	131112.21.peg.1077,Protein-N(5)-glutamine methyltransferase PrmC, methylates polypeptide chain release factors RF1 and RF2	131112.22.peg.930,Protein-N(5)-glutamine methyltransferase PrmC, methylates polypeptide chain release factors RF1 and RF2	18.peg.1037,Peptide chain release factor N(5)-glutamine methyltransferase (EC 2.1.1.297)	131112.23.peg.1164,Protein-N(5)-glutamine methyltransferase PrmC, methylates polypeptide chain release factors RF1 and RF2	131112.24.peg.1082,Protein-N(5)-glutamine methyltransferase PrmC, methylates polypeptide chain release factors RF1 and RF2	131112.25.peg.815,Protein-N(5)-glutamine methyltransferase PrmC, methylates polypeptide chain release factors RF1 and RF2	131112.35.peg.981,Protein-N(5)-glutamine methyltransferase PrmC, methylates polypeptide chain release factors RF1 and RF2	131112.26.peg.1274,Protein-N(5)-glutamine methyltransferase PrmC, methylates polypeptide chain release factors RF1 and RF2	131112.27.peg.432,Protein-N(5)-glutamine methyltransferase PrmC, methylates polypeptide chain release factors RF1 and RF2	131112.28.peg.822,Protein-N(5)-glutamine methyltransferase PrmC, methylates polypeptide chain release factors RF1 and RF2	131112.30.peg.1020,Protein-N(5)-glutamine methyltransferase PrmC, methylates polypeptide chain release factors RF1 and RF2	131112.31.peg.280,Protein-N(5)-glutamine methyltransferase PrmC, methylates polypeptide chain release factors RF1 and RF2	10.peg.1453,Peptide chain release factor N(5)-glutamine methyltransferase (EC 2.1.1.297)	7.peg.1315,Peptide chain release factor N(5)-glutamine methyltransferase (EC 2.1.1.297)	131112.32.peg.1143,Protein-N(5)-glutamine methyltransferase PrmC, methylates polypeptide chain release factors RF1 and RF2	8.peg.1169,Peptide chain release factor N(5)-glutamine methyltransferase (EC 2.1.1.297)	131112.33.peg.1435,Protein-N(5)-glutamine methyltransferase PrmC, methylates polypeptide chain release factors RF1 and RF2	131112.19.peg.1093,Protein-N(5)-glutamine methyltransferase PrmC, methylates polypeptide chain release factors RF1 and RF2	9.peg.1161,Peptide chain release factor N(5)-glutamine methyltransferase (EC 2.1.1.297)	11.peg.1142,Peptide chain release factor N(5)-glutamine methyltransferase (EC 2.1.1.297)	12.peg.1321,Peptide chain release factor N(5)-glutamine methyltransferase (EC 2.1.1.297)	13.peg.1292,Peptide chain release factor N(5)-glutamine methyltransferase (EC 2.1.1.297)	131112.36.peg.1129,Protein-N(5)-glutamine methyltransferase PrmC, methylates polypeptide chain release factors RF1 and RF2	131112.37.peg.1049,Protein-N(5)-glutamine methyltransferase PrmC, methylates polypeptide chain release factors RF1 and RF2	131112.38.peg.1179,Protein-N(5)-glutamine methyltransferase PrmC, methylates polypeptide chain release factors RF1 and RF2	131112.39.peg.1005,Protein-N(5)-glutamine methyltransferase PrmC, methylates polypeptide chain release factors RF1 and RF2	131112.41.peg.1050,Protein-N(5)-glutamine methyltransferase PrmC, methylates polypeptide chain release factors RF1 and RF2	131112.42.peg.951,Protein-N(5)-glutamine methyltransferase PrmC, methylates polypeptide chain release factors RF1 and RF2	131112.43.peg.1358,Protein-N(5)-glutamine methyltransferase PrmC, methylates polypeptide chain release factors RF1 and RF2	131112.44.peg.1233,Protein-N(5)-glutamine methyltransferase PrmC, methylates polypeptide chain release factors RF1 and RF2	131112.45.peg.1540,Protein-N(5)-glutamine methyltransferase PrmC, methylates polypeptide chain release factors RF1 and RF2	131112.46.peg.1104,Protein-N(5)-glutamine methyltransferase PrmC, methylates polypeptide chain release factors RF1 and RF2	131112.40.peg.1123,Protein-N(5)-glutamine methyltransferase PrmC, methylates polypeptide chain release factors RF1 and RF2
BLT51_RS00435,peptide chain release factor 1	14.peg.1287,Peptide chain release factor 1	15.peg.1269,Peptide chain release factor 1	131112.29.peg.1106,Peptide chain release factor 1	131112.47.peg.998,Peptide chain release factor 1	131112.34.peg.1105,Peptide chain release factor 1	16.peg.1023,Peptide chain release factor 1	17.peg.1456,Peptide chain release factor 1	131112.20.peg.1302,Peptide chain release factor 1	131112.21.peg.1076,Peptide chain release factor 1	131112.22.peg.929,Peptide chain release factor 1	18.peg.1038,Peptide chain release factor 1	131112.23.peg.1163,Peptide chain release factor 1	131112.24.peg.1081,Peptide chain release factor 1	131112.25.peg.814,Peptide chain release factor 1	131112.35.peg.982,Peptide chain release factor 1	131112.26.peg.1273,Peptide chain release factor 1	131112.27.peg.433,Peptide chain release factor 1	131112.28.peg.823,Peptide chain release factor 1	131112.30.peg.1019,Peptide chain release factor 1	131112.31.peg.279,Peptide chain release factor 1	10.peg.1454,Peptide chain release factor 1	7.peg.1314,Peptide chain release factor 1	131112.32.peg.1142,Peptide chain release factor 1	8.peg.1170,Peptide chain release factor 1	131112.33.peg.1436,Peptide chain release factor 1	131112.19.peg.1092,Peptide chain release factor 1	9.peg.1162,Peptide chain release factor 1	11.peg.1141,Peptide chain release factor 1	12.peg.1322,Peptide chain release factor 1	13.peg.1291,Peptide chain release factor 1	131112.36.peg.1130,Peptide chain release factor 1	131112.37.peg.1048,Peptide chain release factor 1	131112.38.peg.1178,Peptide chain release factor 1	131112.39.peg.1006,Peptide chain release factor 1	131112.41.peg.1049,Peptide chain release factor 1	131112.42.peg.952,Peptide chain release factor 1	131112.43.peg.1357,Peptide chain release factor 1	131112.44.peg.1234,Peptide chain release factor 1	131112.45.peg.1539,Peptide chain release factor 1	131112.46.peg.1103,Peptide chain release factor 1	131112.40.peg.1124,Peptide chain release factor 1
BLT51_RS00440,50S ribosomal protein L31	14.peg.1286,LSU ribosomal protein L31p @ LSU ribosomal protein L31p, zinc-dependent	15.peg.1268,LSU ribosomal protein L31p @ LSU ribosomal protein L31p, zinc-dependent	131112.29.peg.1105,LSU ribosomal protein L31p @ LSU ribosomal protein L31p, zinc-dependent	131112.47.peg.999,LSU ribosomal protein L31p @ LSU ribosomal protein L31p, zinc-dependent	131112.34.peg.1104,LSU ribosomal protein L31p @ LSU ribosomal protein L31p, zinc-dependent	16.peg.1024,LSU ribosomal protein L31p @ LSU ribosomal protein L31p, zinc-dependent	17.peg.1457,LSU ribosomal protein L31p @ LSU ribosomal protein L31p, zinc-dependent	131112.20.peg.1303,LSU ribosomal protein L31p @ LSU ribosomal protein L31p, zinc-dependent	131112.21.peg.1075,LSU ribosomal protein L31p @ LSU ribosomal protein L31p, zinc-dependent	131112.22.peg.928,LSU ribosomal protein L31p @ LSU ribosomal protein L31p, zinc-dependent	18.peg.1039,LSU ribosomal protein L31p @ LSU ribosomal protein L31p, zinc-dependent	131112.23.peg.1162,LSU ribosomal protein L31p @ LSU ribosomal protein L31p, zinc-dependent	131112.24.peg.1080,LSU ribosomal protein L31p @ LSU ribosomal protein L31p, zinc-dependent	131112.25.peg.813,LSU ribosomal protein L31p @ LSU ribosomal protein L31p, zinc-dependent	131112.35.peg.983,LSU ribosomal protein L31p @ LSU ribosomal protein L31p, zinc-dependent	131112.26.peg.1272,LSU ribosomal protein L31p @ LSU ribosomal protein L31p, zinc-dependent	131112.27.peg.434,LSU ribosomal protein L31p @ LSU ribosomal protein L31p, zinc-dependent	131112.28.peg.824,LSU ribosomal protein L31p @ LSU ribosomal protein L31p, zinc-dependent	131112.30.peg.1018,LSU ribosomal protein L31p @ LSU ribosomal protein L31p, zinc-dependent	131112.31.peg.278,LSU ribosomal protein L31p @ LSU ribosomal protein L31p, zinc-dependent	10.peg.1455,LSU ribosomal protein L31p @ LSU ribosomal protein L31p, zinc-dependent	7.peg.1313,LSU ribosomal protein L31p @ LSU ribosomal protein L31p, zinc-dependent	131112.32.peg.1141,LSU ribosomal protein L31p @ LSU ribosomal protein L31p, zinc-dependent	8.peg.1171,LSU ribosomal protein L31p @ LSU ribosomal protein L31p, zinc-dependent	131112.33.peg.1437,LSU ribosomal protein L31p @ LSU ribosomal protein L31p, zinc-dependent	131112.19.peg.1091,LSU ribosomal protein L31p @ LSU ribosomal protein L31p, zinc-dependent	9.peg.1163,LSU ribosomal protein L31p @ LSU ribosomal protein L31p, zinc-dependent	11.peg.1140,LSU ribosomal protein L31p @ LSU ribosomal protein L31p, zinc-dependent	12.peg.1323,LSU ribosomal protein L31p @ LSU ribosomal protein L31p, zinc-dependent	13.peg.1290,LSU ribosomal protein L31p @ LSU ribosomal protein L31p, zinc-dependent	131112.36.peg.1131,LSU ribosomal protein L31p @ LSU ribosomal protein L31p, zinc-dependent	131112.37.peg.1047,LSU ribosomal protein L31p @ LSU ribosomal protein L31p, zinc-dependent	131112.38.peg.1177,LSU ribosomal protein L31p @ LSU ribosomal protein L31p, zinc-dependent	131112.39.peg.1007,LSU ribosomal protein L31p @ LSU ribosomal protein L31p, zinc-dependent	131112.41.peg.1048,LSU ribosomal protein L31p @ LSU ribosomal protein L31p, zinc-dependent	131112.42.peg.953,LSU ribosomal protein L31p @ LSU ribosomal protein L31p, zinc-dependent	131112.43.peg.1356,LSU ribosomal protein L31p @ LSU ribosomal protein L31p, zinc-dependent	131112.44.peg.1235,LSU ribosomal protein L31p @ LSU ribosomal protein L31p, zinc-dependent	131112.45.peg.1538,LSU ribosomal protein L31p @ LSU ribosomal protein L31p, zinc-dependent	131112.46.peg.1102,LSU ribosomal protein L31p @ LSU ribosomal protein L31p, zinc-dependent	131112.40.peg.1125,LSU ribosomal protein L31p @ LSU ribosomal protein L31p, zinc-dependent
BLT51_RS00445,transcription termination factor Rho	14.peg.1285,Transcription termination factor Rho	15.peg.1267,Transcription termination factor Rho	131112.29.peg.1104,Transcription termination factor Rho	131112.47.peg.1000,Transcription termination factor Rho	131112.34.peg.1103,Transcription termination factor Rho	16.peg.1025,Transcription termination factor Rho	17.peg.1458,Transcription termination factor Rho	131112.20.peg.1304,Transcription termination factor Rho	131112.21.peg.1074,Transcription termination factor Rho	131112.22.peg.927,Transcription termination factor Rho	18.peg.1040,Transcription termination factor Rho	131112.23.peg.1161,Transcription termination factor Rho	131112.24.peg.1079,Transcription termination factor Rho	131112.25.peg.812,Transcription termination factor Rho	131112.35.peg.984,Transcription termination factor Rho	131112.26.peg.1271,Transcription termination factor Rho	131112.27.peg.435,Transcription termination factor Rho	131112.28.peg.825,Transcription termination factor Rho	131112.30.peg.1017,Transcription termination factor Rho	131112.31.peg.277,Transcription termination factor Rho	10.peg.1457,Transcription termination factor Rho	7.peg.1312,Transcription termination factor Rho	131112.32.peg.1140,Transcription termination factor Rho	8.peg.1173,Transcription termination factor Rho	131112.33.peg.1438,Transcription termination factor Rho	131112.19.peg.1090,Transcription termination factor Rho	9.peg.1164,Transcription termination factor Rho	11.peg.1139,Transcription termination factor Rho	12.peg.1325,Transcription termination factor Rho	13.peg.1289,Transcription termination factor Rho	131112.36.peg.1132,Transcription termination factor Rho	131112.37.peg.1046,Transcription termination factor Rho	131112.38.peg.1176,Transcription termination factor Rho	131112.39.peg.1008,Transcription termination factor Rho	131112.41.peg.1047,Transcription termination factor Rho	131112.42.peg.954,Transcription termination factor Rho	131112.43.peg.1355,Transcription termination factor Rho	131112.44.peg.1236,Transcription termination factor Rho	131112.45.peg.1537,Transcription termination factor Rho	131112.46.peg.1101,Transcription termination factor Rho	131112.40.peg.1126,Transcription termination factor Rho
BLT51_RS00450,hypothetical protein	14.peg.1284,hypothetical protein	15.peg.1266,hypothetical protein	131112.29.peg.1103,Homoserine kinase	131112.47.peg.1001,Homoserine kinase	131112.34.peg.1102,Homoserine kinase	16.peg.1026,hypothetical protein	17.peg.1459,hypothetical protein	131112.20.peg.1305,Homoserine kinase	131112.21.peg.1073,Homoserine kinase	131112.22.peg.926,Homoserine kinase	18.peg.1041,hypothetical protein	131112.23.peg.1160,Homoserine kinase	131112.24.peg.1078,Homoserine kinase	131112.25.peg.811,Homoserine kinase	131112.35.peg.985,Homoserine kinase	131112.26.peg.1270,Homoserine kinase	131112.27.peg.436,Homoserine kinase	131112.28.peg.826,Homoserine kinase	131112.30.peg.1016,Homoserine kinase	131112.31.peg.276,Homoserine kinase	10.peg.1458,hypothetical protein	7.peg.1311,hypothetical protein	131112.32.peg.1139,Homoserine kinase	8.peg.1174,hypothetical protein	131112.33.peg.1439,Homoserine kinase	131112.19.peg.1089,Homoserine kinase	9.peg.1165,hypothetical protein	11.peg.1138,hypothetical protein	12.peg.1326,hypothetical protein	13.peg.1288,hypothetical protein	131112.36.peg.1133,Homoserine kinase	131112.37.peg.1045,Homoserine kinase	131112.38.peg.1175,Homoserine kinase	131112.39.peg.1009,Homoserine kinase	131112.41.peg.1046,Homoserine kinase	131112.42.peg.955,Homoserine kinase	131112.43.peg.1354,Homoserine kinase	131112.44.peg.1237,Homoserine kinase	131112.45.peg.1536,Homoserine kinase	131112.46.peg.1100,Homoserine kinase	131112.40.peg.1127,Homoserine kinase
BLT51_RS00455,arginine--tRNA ligase	14.peg.1283,Arginyl-tRNA synthetase (EC 6.1.1.19)	15.peg.1265,Arginyl-tRNA synthetase (EC 6.1.1.19)	131112.29.peg.1102,Arginyl-tRNA synthetase	131112.47.peg.1002,Arginyl-tRNA synthetase	131112.34.peg.1101,Arginyl-tRNA synthetase	16.peg.1027,Arginyl-tRNA synthetase (EC 6.1.1.19)	17.peg.1460,Arginyl-tRNA synthetase (EC 6.1.1.19)	131112.20.peg.1306,Arginyl-tRNA synthetase	131112.21.peg.1072,Arginyl-tRNA synthetase	131112.22.peg.925,Arginyl-tRNA synthetase	18.peg.1042,Arginyl-tRNA synthetase (EC 6.1.1.19)	131112.23.peg.1159,Arginyl-tRNA synthetase	131112.24.peg.1077,Arginyl-tRNA synthetase	131112.25.peg.810,Arginyl-tRNA synthetase	131112.35.peg.986,Arginyl-tRNA synthetase	131112.26.peg.1269,Arginyl-tRNA synthetase	131112.27.peg.437,Arginyl-tRNA synthetase	131112.28.peg.827,Arginyl-tRNA synthetase	131112.30.peg.1015,Arginyl-tRNA synthetase	131112.31.peg.275,Arginyl-tRNA synthetase	10.peg.1459,Arginyl-tRNA synthetase (EC 6.1.1.19)	7.peg.1310,Arginyl-tRNA synthetase (EC 6.1.1.19)	131112.32.peg.1138,Arginyl-tRNA synthetase	8.peg.1175,Arginyl-tRNA synthetase (EC 6.1.1.19)	131112.33.peg.1440,Arginyl-tRNA synthetase	131112.19.peg.1088,Arginyl-tRNA synthetase	9.peg.1166,Arginyl-tRNA synthetase (EC 6.1.1.19)	11.peg.1137,Arginyl-tRNA synthetase (EC 6.1.1.19)	12.peg.1327,Arginyl-tRNA synthetase (EC 6.1.1.19)	13.peg.1287,Arginyl-tRNA synthetase (EC 6.1.1.19)	131112.36.peg.1134,Arginyl-tRNA synthetase	131112.37.peg.1044,Arginyl-tRNA synthetase	131112.38.peg.1174,Arginyl-tRNA synthetase	131112.39.peg.1010,Arginyl-tRNA synthetase	131112.41.peg.1045,Arginyl-tRNA synthetase	131112.42.peg.956,Arginyl-tRNA synthetase	131112.43.peg.1353,Arginyl-tRNA synthetase	131112.44.peg.1238,Arginyl-tRNA synthetase	131112.45.peg.1535,Arginyl-tRNA synthetase	131112.46.peg.1099,Arginyl-tRNA synthetase	131112.40.peg.1128,Arginyl-tRNA synthetase
BLT51_RS00465,hypothetical protein	14.peg.1282,Glycerophosphoryl diester phosphodiesterase (EC 3.1.4.46)	15.peg.1264,Glycerophosphoryl diester phosphodiesterase (EC 3.1.4.46)	131112.29.peg.1101,Glycerophosphoryl diester phosphodiesterase	131112.47.peg.1003,Glycerophosphoryl diester phosphodiesterase	131112.34.peg.1100,Glycerophosphoryl diester phosphodiesterase	16.peg.1028,Glycerophosphoryl diester phosphodiesterase (EC 3.1.4.46)	17.peg.1461,Glycerophosphoryl diester phosphodiesterase (EC 3.1.4.46)	131112.20.peg.1307,Glycerophosphoryl diester phosphodiesterase	131112.21.peg.1071,Glycerophosphoryl diester phosphodiesterase	131112.22.peg.924,Glycerophosphoryl diester phosphodiesterase	18.peg.1043,Glycerophosphoryl diester phosphodiesterase (EC 3.1.4.46)	131112.23.peg.1158,Glycerophosphoryl diester phosphodiesterase	131112.24.peg.1076,Glycerophosphoryl diester phosphodiesterase	131112.25.peg.809,Glycerophosphoryl diester phosphodiesterase	131112.35.peg.987,Glycerophosphoryl diester phosphodiesterase	131112.26.peg.1268,Glycerophosphoryl diester phosphodiesterase	131112.27.peg.438,Glycerophosphoryl diester phosphodiesterase	131112.28.peg.828,Glycerophosphoryl diester phosphodiesterase	131112.30.peg.1014,Glycerophosphoryl diester phosphodiesterase	131112.31.peg.186,Glycerophosphoryl diester phosphodiesterase	10.peg.1460,Glycerophosphoryl diester phosphodiesterase (EC 3.1.4.46)	7.peg.1309,Glycerophosphoryl diester phosphodiesterase (EC 3.1.4.46)	131112.32.peg.1137,Glycerophosphoryl diester phosphodiesterase	8.peg.1176,Glycerophosphoryl diester phosphodiesterase (EC 3.1.4.46)	131112.33.peg.1441,Glycerophosphoryl diester phosphodiesterase	131112.19.peg.1087,Glycerophosphoryl diester phosphodiesterase	9.peg.1167,Glycerophosphoryl diester phosphodiesterase (EC 3.1.4.46)	11.peg.1136,Glycerophosphoryl diester phosphodiesterase (EC 3.1.4.46)	12.peg.1328,Glycerophosphoryl diester phosphodiesterase (EC 3.1.4.46)	13.peg.1286,Glycerophosphoryl diester phosphodiesterase (EC 3.1.4.46)	131112.36.peg.1135,Glycerophosphoryl diester phosphodiesterase	131112.37.peg.1043,Glycerophosphoryl diester phosphodiesterase	131112.38.peg.1173,Glycerophosphoryl diester phosphodiesterase	131112.39.peg.1011,Glycerophosphoryl diester phosphodiesterase	131112.41.peg.1044,Glycerophosphoryl diester phosphodiesterase	131112.42.peg.957,Glycerophosphoryl diester phosphodiesterase	131112.43.peg.1352,Glycerophosphoryl diester phosphodiesterase	131112.44.peg.1239,Glycerophosphoryl diester phosphodiesterase	131112.45.peg.1534,Glycerophosphoryl diester phosphodiesterase	131112.46.peg.1098,Glycerophosphoryl diester phosphodiesterase	131112.40.peg.1129,Glycerophosphoryl diester phosphodiesterase
BLT51_RS00470,M23 family peptidase	14.peg.1281,hypothetical protein	15.peg.1263,hypothetical protein	131112.29.peg.1100,peptidase M23B	131112.47.peg.1004,peptidase M23B	131112.34.peg.1099,peptidase M23B	16.peg.1029,hypothetical protein	17.peg.1462,hypothetical protein	131112.20.peg.1308,peptidase M23B	131112.21.peg.1070,peptidase M23B	131112.22.peg.923,peptidase M23B	18.peg.1044,hypothetical protein	131112.23.peg.1157,peptidase M23B	131112.24.peg.1075,peptidase M23B	131112.25.peg.808,peptidase M23B	131112.35.peg.988,peptidase M23B	131112.26.peg.1267,peptidase M23B	131112.27.peg.439,peptidase M23B	131112.28.peg.829,peptidase M23B	131112.30.peg.1013,peptidase M23B	131112.31.peg.187,peptidase M23B	10.peg.1461,hypothetical protein	7.peg.1308,hypothetical protein	131112.32.peg.1136,peptidase M23B	8.peg.1177,hypothetical protein	131112.33.peg.1442,peptidase M23B	131112.19.peg.1086,peptidase M23B	9.peg.1168,hypothetical protein	11.peg.1135,hypothetical protein	12.peg.1329,hypothetical protein	13.peg.1285,hypothetical protein	131112.36.peg.1136,peptidase M23B	131112.37.peg.1042,peptidase M23B	131112.38.peg.1172,peptidase M23B	131112.39.peg.1012,peptidase M23B	131112.41.peg.1043,peptidase M23B	131112.42.peg.958,peptidase M23B	131112.43.peg.1351,peptidase M23B	131112.44.peg.1240,peptidase M23B	131112.45.peg.1533,peptidase M23B	131112.46.peg.1097,peptidase M23B	131112.40.peg.1130,peptidase M23B
BLT51_RS00475,HlyC/CorC family transporter	14.peg.1280,hypothetical protein	15.peg.1262,hypothetical protein	131112.29.peg.1099,Uncharacterized protein Rv1841c/MT1889	131112.47.peg.1005,Uncharacterized protein Rv1841c/MT1889	131112.34.peg.1098,Uncharacterized protein Rv1841c/MT1889	16.peg.1030,hypothetical protein	17.peg.1463,hypothetical protein	131112.20.peg.1309,Uncharacterized protein Rv1841c/MT1889	131112.21.peg.1069,Uncharacterized protein Rv1841c/MT1889	131112.22.peg.922,Uncharacterized protein Rv1841c/MT1889	18.peg.1045,hypothetical protein	131112.23.peg.1156,Uncharacterized protein Rv1841c/MT1889	131112.24.peg.1074,Uncharacterized protein Rv1841c/MT1889	131112.25.peg.807,Uncharacterized protein Rv1841c/MT1889	131112.35.peg.989,Uncharacterized protein Rv1841c/MT1889	131112.26.peg.1266,Uncharacterized protein Rv1841c/MT1889	131112.27.peg.440,Uncharacterized protein Rv1841c/MT1889	131112.28.peg.830,Uncharacterized protein Rv1841c/MT1889	131112.30.peg.1012,Uncharacterized protein Rv1841c/MT1889	131112.31.peg.188,Uncharacterized protein Rv1841c/MT1889	10.peg.1462,hypothetical protein	7.peg.1307,hypothetical protein	131112.32.peg.1135,Uncharacterized protein Rv1841c/MT1889	8.peg.1178,hypothetical protein	131112.33.peg.1443,Uncharacterized protein Rv1841c/MT1889	131112.19.peg.1085,Uncharacterized protein Rv1841c/MT1889	9.peg.1169,hypothetical protein	11.peg.1134,hypothetical protein	12.peg.1330,hypothetical protein	13.peg.1284,hypothetical protein	131112.36.peg.1137,Uncharacterized protein Rv1841c/MT1889	131112.37.peg.1041,Uncharacterized protein Rv1841c/MT1889	131112.38.peg.1171,Uncharacterized protein Rv1841c/MT1889	131112.39.peg.1013,Uncharacterized protein Rv1841c/MT1889	131112.41.peg.1042,Uncharacterized protein Rv1841c/MT1889	131112.42.peg.959,Uncharacterized protein Rv1841c/MT1889	131112.43.peg.1350,Uncharacterized protein Rv1841c/MT1889	131112.44.peg.1242,Uncharacterized protein Rv1841c/MT1889	131112.45.peg.1532,Uncharacterized protein Rv1841c/MT1889	131112.46.peg.1096,Uncharacterized protein Rv1841c/MT1889	131112.40.peg.1131,Uncharacterized protein Rv1841c/MT1889
BLT51_RS00480,HlyC/CorC family transporter	14.peg.1279,UPF0053 protein Rv1842c/MT1890	15.peg.1261,UPF0053 protein Rv1842c/MT1890	131112.29.peg.1098,Magnesium and cobalt efflux protein CorC	131112.47.peg.1006,Magnesium and cobalt efflux protein CorC	131112.34.peg.1097,Magnesium and cobalt efflux protein CorC	16.peg.1031,UPF0053 protein Rv1842c/MT1890	17.peg.1464,UPF0053 protein Rv1842c/MT1890	131112.20.peg.1310,Magnesium and cobalt efflux protein CorC	131112.21.peg.1068,Magnesium and cobalt efflux protein CorC	131112.22.peg.921,Magnesium and cobalt efflux protein CorC	18.peg.1046,UPF0053 protein Rv1842c/MT1890	131112.23.peg.1155,Magnesium and cobalt efflux protein CorC	131112.24.peg.1073,Magnesium and cobalt efflux protein CorC	131112.25.peg.806,Magnesium and cobalt efflux protein CorC	131112.35.peg.990,Magnesium and cobalt efflux protein CorC	131112.26.peg.1265,Magnesium and cobalt efflux protein CorC	131112.27.peg.441,Magnesium and cobalt efflux protein CorC	131112.28.peg.831,Magnesium and cobalt efflux protein CorC	131112.30.peg.1011,Magnesium and cobalt efflux protein CorC	131112.31.peg.1434,Magnesium and cobalt efflux protein CorC	10.peg.1463,UPF0053 protein Rv1842c/MT1890	7.peg.1306,UPF0053 protein Rv1842c/MT1890	131112.32.peg.1134,Magnesium and cobalt efflux protein CorC	8.peg.1179,UPF0053 protein Rv1842c/MT1890	131112.33.peg.1444,Magnesium and cobalt efflux protein CorC	131112.19.peg.1084,Magnesium and cobalt efflux protein CorC	9.peg.1170,UPF0053 protein Rv1842c/MT1890	11.peg.1133,UPF0053 protein Rv1842c/MT1890	12.peg.1331,UPF0053 protein Rv1842c/MT1890	13.peg.1283,UPF0053 protein Rv1842c/MT1890	131112.36.peg.1138,Magnesium and cobalt efflux protein CorC	131112.37.peg.1040,Magnesium and cobalt efflux protein CorC	131112.38.peg.1170,Magnesium and cobalt efflux protein CorC	131112.39.peg.1014,Magnesium and cobalt efflux protein CorC	131112.41.peg.1041,Magnesium and cobalt efflux protein CorC	131112.42.peg.960,Magnesium and cobalt efflux protein CorC	131112.43.peg.1349,Magnesium and cobalt efflux protein CorC	131112.44.peg.1243,Magnesium and cobalt efflux protein CorC	131112.45.peg.1531,Magnesium and cobalt efflux protein CorC	131112.46.peg.1095,Magnesium and cobalt efflux protein CorC	131112.40.peg.1132,Magnesium and cobalt efflux protein CorC
BLT51_RS00485,multifunctional oxoglutarate decarboxylase/oxoglutarate dehydrogenase thiamine pyrophosphate-binding subunit/dihydrolipoyllysine-residue succinyltransferase subunit	14.peg.1278,Dihydrolipoamide succinyltransferase component (E2) of 2-oxoglutarate dehydrogenase complex (EC 2.3.1.61) / 2-oxoglutarate dehydrogenase E1 component (EC 1.2.4.2) @ 2-oxoglutarate decarboxylase (EC 4.1.1.71) @ 2-hydroxy-3-oxoadipate synthase (EC 2.2.1.5)	15.peg.1260,Dihydrolipoamide succinyltransferase component (E2) of 2-oxoglutarate dehydrogenase complex (EC 2.3.1.61) / 2-oxoglutarate dehydrogenase E1 component (EC 1.2.4.2) @ 2-oxoglutarate decarboxylase (EC 4.1.1.71) @ 2-hydroxy-3-oxoadipate synthase (EC 2.2.1.5)	131112.29.peg.1097,Dihydrolipoamide succinyltransferase component (E2) of 2-oxoglutarate dehydrogenase complex / 2-oxoglutarate dehydrogenase E1 component	131112.47.peg.1007,Dihydrolipoamide succinyltransferase component (E2) of 2-oxoglutarate dehydrogenase complex / 2-oxoglutarate dehydrogenase E1 component	131112.34.peg.1096,Dihydrolipoamide succinyltransferase component (E2) of 2-oxoglutarate dehydrogenase complex / 2-oxoglutarate dehydrogenase E1 component	16.peg.1032,Dihydrolipoamide succinyltransferase component (E2) of 2-oxoglutarate dehydrogenase complex (EC 2.3.1.61) / 2-oxoglutarate dehydrogenase E1 component (EC 1.2.4.2) @ 2-oxoglutarate decarboxylase (EC 4.1.1.71) @ 2-hydroxy-3-oxoadipate synthase (EC 2.2.1.5)	17.peg.1465,Dihydrolipoamide succinyltransferase component (E2) of 2-oxoglutarate dehydrogenase complex (EC 2.3.1.61) / 2-oxoglutarate dehydrogenase E1 component (EC 1.2.4.2) @ 2-oxoglutarate decarboxylase (EC 4.1.1.71) @ 2-hydroxy-3-oxoadipate synthase (EC 2.2.1.5)	131112.20.peg.1311,Dihydrolipoamide succinyltransferase component (E2) of 2-oxoglutarate dehydrogenase complex / 2-oxoglutarate dehydrogenase E1 component	131112.21.peg.1067,Dihydrolipoamide succinyltransferase component (E2) of 2-oxoglutarate dehydrogenase complex / 2-oxoglutarate dehydrogenase E1 component	131112.22.peg.920,Dihydrolipoamide succinyltransferase component (E2) of 2-oxoglutarate dehydrogenase complex / 2-oxoglutarate dehydrogenase E1 component	18.peg.1047,Dihydrolipoamide succinyltransferase component (E2) of 2-oxoglutarate dehydrogenase complex (EC 2.3.1.61) / 2-oxoglutarate dehydrogenase E1 component (EC 1.2.4.2) @ 2-oxoglutarate decarboxylase (EC 4.1.1.71) @ 2-hydroxy-3-oxoadipate synthase (EC 2.2.1.5)	131112.23.peg.1154,Dihydrolipoamide succinyltransferase component (E2) of 2-oxoglutarate dehydrogenase complex / 2-oxoglutarate dehydrogenase E1 component	131112.24.peg.1072,Dihydrolipoamide succinyltransferase component (E2) of 2-oxoglutarate dehydrogenase complex / 2-oxoglutarate dehydrogenase E1 component	131112.25.peg.805,Dihydrolipoamide succinyltransferase component (E2) of 2-oxoglutarate dehydrogenase complex / 2-oxoglutarate dehydrogenase E1 component	131112.35.peg.991,Dihydrolipoamide succinyltransferase component (E2) of 2-oxoglutarate dehydrogenase complex / 2-oxoglutarate dehydrogenase E1 component	131112.26.peg.1264,Dihydrolipoamide succinyltransferase component (E2) of 2-oxoglutarate dehydrogenase complex / 2-oxoglutarate dehydrogenase E1 component	131112.27.peg.442,Dihydrolipoamide succinyltransferase component (E2) of 2-oxoglutarate dehydrogenase complex / 2-oxoglutarate dehydrogenase E1 component	131112.28.peg.832,Dihydrolipoamide succinyltransferase component (E2) of 2-oxoglutarate dehydrogenase complex / 2-oxoglutarate dehydrogenase E1 component	131112.30.peg.1010,Dihydrolipoamide succinyltransferase component (E2) of 2-oxoglutarate dehydrogenase complex / 2-oxoglutarate dehydrogenase E1 component	131112.31.peg.1435,Dihydrolipoamide succinyltransferase component (E2) of 2-oxoglutarate dehydrogenase complex / 2-oxoglutarate dehydrogenase E1 component	10.peg.1464,Dihydrolipoamide succinyltransferase component (E2) of 2-oxoglutarate dehydrogenase complex (EC 2.3.1.61) / 2-oxoglutarate dehydrogenase E1 component (EC 1.2.4.2) @ 2-oxoglutarate decarboxylase (EC 4.1.1.71) @ 2-hydroxy-3-oxoadipate synthase (EC 2.2.1.5)	7.peg.1305,Dihydrolipoamide succinyltransferase component (E2) of 2-oxoglutarate dehydrogenase complex (EC 2.3.1.61) / 2-oxoglutarate dehydrogenase E1 component (EC 1.2.4.2) @ 2-oxoglutarate decarboxylase (EC 4.1.1.71) @ 2-hydroxy-3-oxoadipate synthase (EC 2.2.1.5)	131112.32.peg.1133,Dihydrolipoamide succinyltransferase component (E2) of 2-oxoglutarate dehydrogenase complex / 2-oxoglutarate dehydrogenase E1 component	8.peg.1180,Dihydrolipoamide succinyltransferase component (E2) of 2-oxoglutarate dehydrogenase complex (EC 2.3.1.61) / 2-oxoglutarate dehydrogenase E1 component (EC 1.2.4.2) @ 2-oxoglutarate decarboxylase (EC 4.1.1.71) @ 2-hydroxy-3-oxoadipate synthase (EC 2.2.1.5)	131112.33.peg.1445,Dihydrolipoamide succinyltransferase component (E2) of 2-oxoglutarate dehydrogenase complex / 2-oxoglutarate dehydrogenase E1 component	131112.19.peg.1083,Dihydrolipoamide succinyltransferase component (E2) of 2-oxoglutarate dehydrogenase complex / 2-oxoglutarate dehydrogenase E1 component	9.peg.1171,Dihydrolipoamide succinyltransferase component (E2) of 2-oxoglutarate dehydrogenase complex (EC 2.3.1.61) / 2-oxoglutarate dehydrogenase E1 component (EC 1.2.4.2) @ 2-oxoglutarate decarboxylase (EC 4.1.1.71) @ 2-hydroxy-3-oxoadipate synthase (EC 2.2.1.5)	11.peg.1132,Dihydrolipoamide succinyltransferase component (E2) of 2-oxoglutarate dehydrogenase complex (EC 2.3.1.61) / 2-oxoglutarate dehydrogenase E1 component (EC 1.2.4.2) @ 2-oxoglutarate decarboxylase (EC 4.1.1.71) @ 2-hydroxy-3-oxoadipate synthase (EC 2.2.1.5)	12.peg.1332,Dihydrolipoamide succinyltransferase component (E2) of 2-oxoglutarate dehydrogenase complex (EC 2.3.1.61) / 2-oxoglutarate dehydrogenase E1 component (EC 1.2.4.2) @ 2-oxoglutarate decarboxylase (EC 4.1.1.71) @ 2-hydroxy-3-oxoadipate synthase (EC 2.2.1.5)	13.peg.1282,Dihydrolipoamide succinyltransferase component (E2) of 2-oxoglutarate dehydrogenase complex (EC 2.3.1.61) / 2-oxoglutarate dehydrogenase E1 component (EC 1.2.4.2) @ 2-oxoglutarate decarboxylase (EC 4.1.1.71) @ 2-hydroxy-3-oxoadipate synthase (EC 2.2.1.5)	131112.36.peg.1139,Dihydrolipoamide succinyltransferase component (E2) of 2-oxoglutarate dehydrogenase complex / 2-oxoglutarate dehydrogenase E1 component	131112.37.peg.1039,Dihydrolipoamide succinyltransferase component (E2) of 2-oxoglutarate dehydrogenase complex / 2-oxoglutarate dehydrogenase E1 component	131112.38.peg.1169,Dihydrolipoamide succinyltransferase component (E2) of 2-oxoglutarate dehydrogenase complex / 2-oxoglutarate dehydrogenase E1 component	131112.39.peg.1015,Dihydrolipoamide succinyltransferase component (E2) of 2-oxoglutarate dehydrogenase complex / 2-oxoglutarate dehydrogenase E1 component	131112.41.peg.1040,Dihydrolipoamide succinyltransferase component (E2) of 2-oxoglutarate dehydrogenase complex / 2-oxoglutarate dehydrogenase E1 component	131112.42.peg.961,Dihydrolipoamide succinyltransferase component (E2) of 2-oxoglutarate dehydrogenase complex / 2-oxoglutarate dehydrogenase E1 component	131112.43.peg.1348,Dihydrolipoamide succinyltransferase component (E2) of 2-oxoglutarate dehydrogenase complex / 2-oxoglutarate dehydrogenase E1 component	131112.44.peg.1244,Dihydrolipoamide succinyltransferase component (E2) of 2-oxoglutarate dehydrogenase complex / 2-oxoglutarate dehydrogenase E1 component	131112.45.peg.1530,Dihydrolipoamide succinyltransferase component (E2) of 2-oxoglutarate dehydrogenase complex / 2-oxoglutarate dehydrogenase E1 component	131112.46.peg.1094,Dihydrolipoamide succinyltransferase component (E2) of 2-oxoglutarate dehydrogenase complex / 2-oxoglutarate dehydrogenase E1 component	131112.40.peg.1133,Dihydrolipoamide succinyltransferase component (E2) of 2-oxoglutarate dehydrogenase complex / 2-oxoglutarate dehydrogenase E1 component
BLT51_RS00490,lysophospholipase	14.peg.1277,Lipolytic enzyme, G-D-S-L	15.peg.1259,Lipolytic enzyme, G-D-S-L	131112.29.peg.1096,Lipolytic enzyme, G-D-S-L	131112.47.peg.1008,Lipolytic enzyme, G-D-S-L	131112.34.peg.1095,Lipolytic enzyme, G-D-S-L	16.peg.1033,Lipolytic enzyme, G-D-S-L	17.peg.1466,Lipolytic enzyme, G-D-S-L	131112.20.peg.1312,Lipolytic enzyme, G-D-S-L	131112.21.peg.1066,Lipolytic enzyme, G-D-S-L	131112.22.peg.919,Lipolytic enzyme, G-D-S-L	18.peg.1048,Lipolytic enzyme, G-D-S-L	131112.23.peg.1153,Lipolytic enzyme, G-D-S-L	131112.24.peg.1071,Lipolytic enzyme, G-D-S-L	131112.25.peg.804,Lipolytic enzyme, G-D-S-L	131112.35.peg.992,Lipolytic enzyme, G-D-S-L	131112.26.peg.1263,Lipolytic enzyme, G-D-S-L	131112.27.peg.443,Lipolytic enzyme, G-D-S-L	131112.28.peg.833,Lipolytic enzyme, G-D-S-L	131112.30.peg.1009,Lipolytic enzyme, G-D-S-L	131112.31.peg.1436,Lipolytic enzyme, G-D-S-L	10.peg.1465,Lipolytic enzyme, G-D-S-L	7.peg.1304,Lipolytic enzyme, G-D-S-L	131112.32.peg.1132,Lipolytic enzyme, G-D-S-L	8.peg.1181,Lipolytic enzyme, G-D-S-L	131112.33.peg.1446,Lipolytic enzyme, G-D-S-L	131112.19.peg.1082,Lipolytic enzyme, G-D-S-L	9.peg.1172,Lipolytic enzyme, G-D-S-L	11.peg.1131,Lipolytic enzyme, G-D-S-L	12.peg.1333,Lipolytic enzyme, G-D-S-L	13.peg.1281,Lipolytic enzyme, G-D-S-L	131112.36.peg.1140,Lipolytic enzyme, G-D-S-L	131112.37.peg.1038,Lipolytic enzyme, G-D-S-L	131112.38.peg.1168,Lipolytic enzyme, G-D-S-L	131112.39.peg.1016,Lipolytic enzyme, G-D-S-L	131112.41.peg.1039,Lipolytic enzyme, G-D-S-L	131112.42.peg.962,Lipolytic enzyme, G-D-S-L	131112.43.peg.1347,Lipolytic enzyme, G-D-S-L	131112.44.peg.1245,Lipolytic enzyme, G-D-S-L	131112.45.peg.1529,Lipolytic enzyme, G-D-S-L	131112.46.peg.1093,Lipolytic enzyme, G-D-S-L	131112.40.peg.1134,Lipolytic enzyme, G-D-S-L
BLT51_RS00495,heme ABC transporter ATP-binding protein	14.peg.1276,Heme ABC transporter, ATPase component HmuV	15.peg.1258,Heme ABC transporter, ATPase component HmuV	131112.29.peg.1095,Heme ABC transporter, ATPase component HmuV	131112.47.peg.1009,Heme ABC transporter, ATPase component HmuV	131112.34.peg.1094,Heme ABC transporter, ATPase component HmuV	16.peg.1034,Heme ABC transporter, ATPase component HmuV	17.peg.1467,Heme ABC transporter, ATPase component HmuV	131112.20.peg.1313,Heme ABC transporter, ATPase component HmuV	131112.21.peg.1065,Heme ABC transporter, ATPase component HmuV	131112.22.peg.918,Heme ABC transporter, ATPase component HmuV	18.peg.1049,Heme ABC transporter, ATPase component HmuV	131112.23.peg.1152,Heme ABC transporter, ATPase component HmuV	131112.24.peg.1070,Heme ABC transporter, ATPase component HmuV	131112.25.peg.803,Heme ABC transporter, ATPase component HmuV	131112.35.peg.993,Heme ABC transporter, ATPase component HmuV	131112.26.peg.1262,Heme ABC transporter, ATPase component HmuV	131112.27.peg.444,Heme ABC transporter, ATPase component HmuV	131112.28.peg.834,Heme ABC transporter, ATPase component HmuV	131112.30.peg.1008,Heme ABC transporter, ATPase component HmuV	131112.31.peg.1437,Heme ABC transporter, ATPase component HmuV	10.peg.1466,Heme ABC transporter, ATPase component HmuV	7.peg.1303,Heme ABC transporter, ATPase component HmuV	131112.32.peg.1131,Heme ABC transporter, ATPase component HmuV	8.peg.1182,Heme ABC transporter, ATPase component HmuV	131112.33.peg.1447,Heme ABC transporter, ATPase component HmuV	131112.19.peg.1081,Heme ABC transporter, ATPase component HmuV	9.peg.1173,Heme ABC transporter, ATPase component HmuV	11.peg.1130,Heme ABC transporter, ATPase component HmuV	12.peg.1334,Heme ABC transporter, ATPase component HmuV	13.peg.1280,Heme ABC transporter, ATPase component HmuV	131112.36.peg.1141,Heme ABC transporter, ATPase component HmuV	131112.37.peg.1037,Heme ABC transporter, ATPase component HmuV	131112.38.peg.1167,Heme ABC transporter, ATPase component HmuV	131112.39.peg.1017,Heme ABC transporter, ATPase component HmuV	131112.41.peg.1038,Heme ABC transporter, ATPase component HmuV	131112.42.peg.963,Heme ABC transporter, ATPase component HmuV	131112.43.peg.1346,Heme ABC transporter, ATPase component HmuV	131112.44.peg.1246,Heme ABC transporter, ATPase component HmuV	131112.45.peg.1528,Heme ABC transporter, ATPase component HmuV	131112.46.peg.1092,Heme ABC transporter, ATPase component HmuV	131112.40.peg.1135,Heme ABC transporter, ATPase component HmuV
BLT51_RS00500,iron ABC transporter permease	14.peg.1275,Heme ABC transporter, permease protein HmuU	15.peg.1257,Heme ABC transporter, permease protein HmuU	131112.29.peg.1094,Heme ABC transporter, permease protein HmuU	131112.47.peg.1010,Heme ABC transporter, permease protein HmuU	131112.34.peg.1093,Heme ABC transporter, permease protein HmuU	16.peg.1035,Heme ABC transporter, permease protein HmuU	17.peg.1468,Heme ABC transporter, permease protein HmuU	131112.20.peg.1314,Heme ABC transporter, permease protein HmuU	131112.21.peg.1064,Heme ABC transporter, permease protein HmuU	131112.22.peg.917,Heme ABC transporter, permease protein HmuU	18.peg.1050,Heme ABC transporter, permease protein HmuU	131112.23.peg.1151,Heme ABC transporter, permease protein HmuU	131112.24.peg.1069,Heme ABC transporter, permease protein HmuU	131112.25.peg.802,Heme ABC transporter, permease protein HmuU	131112.35.peg.994,Heme ABC transporter, permease protein HmuU	131112.26.peg.1261,Heme ABC transporter, permease protein HmuU	131112.27.peg.445,Heme ABC transporter, permease protein HmuU	131112.28.peg.835,Heme ABC transporter, permease protein HmuU	131112.30.peg.1007,Heme ABC transporter, permease protein HmuU	131112.31.peg.1438,Heme ABC transporter, permease protein HmuU	10.peg.1467,Heme ABC transporter, permease protein HmuU	7.peg.1302,Heme ABC transporter, permease protein HmuU	131112.32.peg.1130,Heme ABC transporter, permease protein HmuU	8.peg.1183,Heme ABC transporter, permease protein HmuU	131112.33.peg.1448,Heme ABC transporter, permease protein HmuU	131112.19.peg.1080,Heme ABC transporter, permease protein HmuU	9.peg.1174,Heme ABC transporter, permease protein HmuU	11.peg.1129,Heme ABC transporter, permease protein HmuU	12.peg.1335,Heme ABC transporter, permease protein HmuU	13.peg.1279,Heme ABC transporter, permease protein HmuU	131112.36.peg.1142,Heme ABC transporter, permease protein HmuU	131112.37.peg.1036,Heme ABC transporter, permease protein HmuU	131112.38.peg.1166,Heme ABC transporter, permease protein HmuU	131112.39.peg.1018,Heme ABC transporter, permease protein HmuU	131112.41.peg.1037,Heme ABC transporter, permease protein HmuU	131112.42.peg.964,Heme ABC transporter, permease protein HmuU	131112.43.peg.1345,Heme ABC transporter, permease protein HmuU	131112.44.peg.1247,Heme ABC transporter, permease protein HmuU	131112.45.peg.1527,Heme ABC transporter, permease protein HmuU	131112.46.peg.1091,Heme ABC transporter, permease protein HmuU	131112.40.peg.1136,Heme ABC transporter, permease protein HmuU
BLT51_RS00505,ABC transporter substrate-binding protein	14.peg.1274,Heme ABC transporter, cell surface heme and hemoprotein receptor HmuT	15.peg.1256,Heme ABC transporter, cell surface heme and hemoprotein receptor HmuT	131112.29.peg.1093,Heme ABC transporter, cell surface heme and hemoprotein receptor HmuT	131112.47.peg.1011,Heme ABC transporter, cell surface heme and hemoprotein receptor HmuT	131112.34.peg.1092,Heme ABC transporter, cell surface heme and hemoprotein receptor HmuT	16.peg.1036,Heme ABC transporter, cell surface heme and hemoprotein receptor HmuT	17.peg.1469,Heme ABC transporter, cell surface heme and hemoprotein receptor HmuT	131112.20.peg.1315,Heme ABC transporter, cell surface heme and hemoprotein receptor HmuT	131112.21.peg.1063,Heme ABC transporter, cell surface heme and hemoprotein receptor HmuT	131112.22.peg.916,Heme ABC transporter, cell surface heme and hemoprotein receptor HmuT	18.peg.1051,Heme ABC transporter, cell surface heme and hemoprotein receptor HmuT	131112.23.peg.1150,Heme ABC transporter, cell surface heme and hemoprotein receptor HmuT	131112.24.peg.1068,Heme ABC transporter, cell surface heme and hemoprotein receptor HmuT	131112.25.peg.801,Heme ABC transporter, cell surface heme and hemoprotein receptor HmuT	131112.35.peg.995,Heme ABC transporter, cell surface heme and hemoprotein receptor HmuT	131112.26.peg.1260,Heme ABC transporter, cell surface heme and hemoprotein receptor HmuT	131112.27.peg.446,Heme ABC transporter, cell surface heme and hemoprotein receptor HmuT	131112.28.peg.836,Heme ABC transporter, cell surface heme and hemoprotein receptor HmuT	131112.30.peg.1006,Heme ABC transporter, cell surface heme and hemoprotein receptor HmuT	131112.31.peg.1439,Heme ABC transporter, cell surface heme and hemoprotein receptor HmuT	10.peg.1468,Heme ABC transporter, cell surface heme and hemoprotein receptor HmuT	7.peg.1301,Heme ABC transporter, cell surface heme and hemoprotein receptor HmuT	131112.32.peg.1129,Heme ABC transporter, cell surface heme and hemoprotein receptor HmuT	8.peg.1184,Heme ABC transporter, cell surface heme and hemoprotein receptor HmuT	131112.33.peg.1449,Heme ABC transporter, cell surface heme and hemoprotein receptor HmuT	131112.19.peg.1079,Heme ABC transporter, cell surface heme and hemoprotein receptor HmuT	9.peg.1175,Heme ABC transporter, cell surface heme and hemoprotein receptor HmuT	11.peg.1128,Heme ABC transporter, cell surface heme and hemoprotein receptor HmuT	12.peg.1336,Heme ABC transporter, cell surface heme and hemoprotein receptor HmuT	13.peg.1278,Heme ABC transporter, cell surface heme and hemoprotein receptor HmuT	131112.36.peg.1143,Heme ABC transporter, cell surface heme and hemoprotein receptor HmuT	131112.37.peg.1035,Heme ABC transporter, cell surface heme and hemoprotein receptor HmuT	131112.38.peg.1165,Heme ABC transporter, cell surface heme and hemoprotein receptor HmuT	131112.39.peg.1019,Heme ABC transporter, cell surface heme and hemoprotein receptor HmuT	131112.41.peg.1036,Heme ABC transporter, cell surface heme and hemoprotein receptor HmuT	131112.42.peg.965,Heme ABC transporter, cell surface heme and hemoprotein receptor HmuT	131112.43.peg.1344,Heme ABC transporter, cell surface heme and hemoprotein receptor HmuT	131112.44.peg.1248,Heme ABC transporter, cell surface heme and hemoprotein receptor HmuT	131112.45.peg.1526,Heme ABC transporter, cell surface heme and hemoprotein receptor HmuT	131112.46.peg.1090,Heme ABC transporter, cell surface heme and hemoprotein receptor HmuT	131112.40.peg.1137,Heme ABC transporter, cell surface heme and hemoprotein receptor HmuT
BLT51_RS00510,hypothetical protein	14.peg.1273,hypothetical protein	15.peg.1255,hypothetical protein	131112.29.peg.1092,hypothetical protein	131112.47.peg.1012,hypothetical protein	131112.34.peg.1091,hypothetical protein	16.peg.1037,hypothetical protein	17.peg.1470,hypothetical protein	131112.20.peg.1316,hypothetical protein	131112.21.peg.1062,hypothetical protein	131112.22.peg.915,hypothetical protein	18.peg.1052,hypothetical protein	131112.23.peg.1149,hypothetical protein	131112.24.peg.1067,hypothetical protein	131112.25.peg.800,hypothetical protein	131112.35.peg.996,hypothetical protein	131112.26.peg.1259,hypothetical protein	131112.27.peg.447,hypothetical protein	131112.28.peg.837,hypothetical protein	131112.30.peg.1005,hypothetical protein	- , -	10.peg.1469,hypothetical protein	7.peg.1300,hypothetical protein	131112.32.peg.1128,hypothetical protein	8.peg.1185,hypothetical protein	131112.33.peg.1450,hypothetical protein	131112.19.peg.1078,hypothetical protein	9.peg.1176,hypothetical protein	11.peg.1127,hypothetical protein	12.peg.1337,hypothetical protein	13.peg.1277,hypothetical protein	131112.36.peg.1144,hypothetical protein	131112.37.peg.1034,hypothetical protein	131112.38.peg.1164,hypothetical protein	131112.39.peg.1020,hypothetical protein	131112.41.peg.1035,hypothetical protein	131112.42.peg.966,hypothetical protein	131112.43.peg.1343,hypothetical protein	131112.44.peg.1249,hypothetical protein	131112.45.peg.1525,hypothetical protein	131112.46.peg.1089,hypothetical protein	131112.40.peg.1138,hypothetical protein
BLT51_RS00515,hypothetical protein	14.peg.1272,hypothetical protein	15.peg.1254,hypothetical protein	131112.29.peg.1091,FIG00818786: hypothetical protein	131112.47.peg.1013,FIG00818786: hypothetical protein	131112.34.peg.1090,FIG00818786: hypothetical protein	16.peg.1038,hypothetical protein	17.peg.1471,hypothetical protein	131112.20.peg.1317,FIG00818786: hypothetical protein	131112.21.peg.1061,FIG00818786: hypothetical protein	131112.22.peg.914,FIG00818786: hypothetical protein	18.peg.1053,hypothetical protein	131112.23.peg.1148,FIG00818786: hypothetical protein	131112.24.peg.1066,FIG00818786: hypothetical protein	131112.25.peg.799,FIG00818786: hypothetical protein	131112.35.peg.997,FIG00818786: hypothetical protein	131112.26.peg.1258,FIG00818786: hypothetical protein	131112.27.peg.448,FIG00818786: hypothetical protein	131112.28.peg.838,FIG00818786: hypothetical protein	131112.30.peg.1004,FIG00818786: hypothetical protein	131112.31.peg.1768,FIG00818786: hypothetical protein	10.peg.1470,hypothetical protein	7.peg.1299,hypothetical protein	131112.32.peg.1127,FIG00818786: hypothetical protein	8.peg.1186,hypothetical protein	131112.33.peg.1451,FIG00818786: hypothetical protein	131112.19.peg.1077,FIG00818786: hypothetical protein	9.peg.1177,hypothetical protein	11.peg.1126,hypothetical protein	12.peg.1338,hypothetical protein	13.peg.1276,hypothetical protein	131112.36.peg.1145,FIG00818786: hypothetical protein	131112.37.peg.1033,FIG00818786: hypothetical protein	131112.38.peg.1163,FIG00818786: hypothetical protein	131112.39.peg.1021,FIG00818786: hypothetical protein	131112.41.peg.1034,FIG00818786: hypothetical protein	131112.42.peg.967,FIG00818786: hypothetical protein	131112.43.peg.1342,FIG00818786: hypothetical protein	131112.44.peg.1250,FIG00818786: hypothetical protein	131112.45.peg.1524,FIG00818786: hypothetical protein	131112.46.peg.1088,FIG00818786: hypothetical protein	131112.40.peg.1139,FIG00818786: hypothetical protein
BLT51_RS00520,hypothetical protein	14.peg.1271,FIG00818733: hypothetical protein	15.peg.1253,FIG00818733: hypothetical protein	131112.29.peg.1090,FIG00818733: hypothetical protein	131112.47.peg.1014,FIG00818733: hypothetical protein	131112.34.peg.1089,FIG00818733: hypothetical protein	16.peg.1039,FIG00818733: hypothetical protein	17.peg.1472,FIG00818733: hypothetical protein	131112.20.peg.1318,FIG00818733: hypothetical protein	131112.21.peg.1060,FIG00818733: hypothetical protein	131112.22.peg.913,FIG00818733: hypothetical protein	18.peg.1054,FIG00818733: hypothetical protein	131112.23.peg.1147,FIG00818733: hypothetical protein	131112.24.peg.1065,FIG00818733: hypothetical protein	131112.25.peg.798,FIG00818733: hypothetical protein	131112.35.peg.998,FIG00818733: hypothetical protein	131112.26.peg.1257,FIG00818733: hypothetical protein	131112.27.peg.449,FIG00818733: hypothetical protein	131112.28.peg.839,FIG00818733: hypothetical protein	131112.30.peg.1003,FIG00818733: hypothetical protein	131112.31.peg.1769,FIG00818733: hypothetical protein	10.peg.1471,FIG00818733: hypothetical protein	7.peg.1298,FIG00818733: hypothetical protein	131112.32.peg.1126,FIG00818733: hypothetical protein	8.peg.1187,FIG00818733: hypothetical protein	131112.33.peg.1452,FIG00818733: hypothetical protein	131112.19.peg.1076,FIG00818733: hypothetical protein	9.peg.1178,FIG00818733: hypothetical protein	11.peg.1125,FIG00818733: hypothetical protein	12.peg.1339,FIG00818733: hypothetical protein	13.peg.1275,FIG00818733: hypothetical protein	131112.36.peg.1146,FIG00818733: hypothetical protein	131112.37.peg.1032,FIG00818733: hypothetical protein	131112.38.peg.1162,FIG00818733: hypothetical protein	131112.39.peg.1022,FIG00818733: hypothetical protein	131112.41.peg.1033,FIG00818733: hypothetical protein	131112.42.peg.968,FIG00818733: hypothetical protein	131112.43.peg.1341,FIG00818733: hypothetical protein	131112.44.peg.1251,FIG00818733: hypothetical protein	131112.45.peg.1523,FIG00818733: hypothetical protein	131112.46.peg.1087,FIG00818733: hypothetical protein	131112.40.peg.1140,FIG00818733: hypothetical protein
BLT51_RS00525,hypothetical protein	14.peg.1270,hypothetical protein	15.peg.1252,hypothetical protein	131112.29.peg.1089,FIG00818256: hypothetical protein	131112.47.peg.1015,FIG00818256: hypothetical protein	131112.34.peg.1088,FIG00818256: hypothetical protein	16.peg.1040,hypothetical protein	17.peg.1473,hypothetical protein	131112.20.peg.1319,FIG00818256: hypothetical protein	131112.21.peg.1059,FIG00818256: hypothetical protein	131112.22.peg.912,FIG00818256: hypothetical protein	18.peg.1055,hypothetical protein	131112.23.peg.1146,FIG00818256: hypothetical protein	131112.24.peg.1064,FIG00818256: hypothetical protein	131112.25.peg.797,FIG00818256: hypothetical protein	131112.35.peg.999,FIG00818256: hypothetical protein	131112.26.peg.1256,FIG00818256: hypothetical protein	131112.27.peg.450,FIG00818256: hypothetical protein	131112.28.peg.840,FIG00818256: hypothetical protein	131112.30.peg.1002,FIG00818256: hypothetical protein	131112.31.peg.1770,FIG00818256: hypothetical protein	10.peg.1472,hypothetical protein	7.peg.1297,hypothetical protein	131112.32.peg.1125,FIG00818256: hypothetical protein	8.peg.1188,hypothetical protein	131112.33.peg.1453,FIG00818256: hypothetical protein	131112.19.peg.1075,FIG00818256: hypothetical protein	9.peg.1179,hypothetical protein	11.peg.1124,hypothetical protein	12.peg.1340,hypothetical protein	13.peg.1274,hypothetical protein	131112.36.peg.1147,FIG00818256: hypothetical protein	131112.37.peg.1031,FIG00818256: hypothetical protein	131112.38.peg.1161,FIG00818256: hypothetical protein	131112.39.peg.1023,FIG00818256: hypothetical protein	131112.41.peg.1032,FIG00818256: hypothetical protein	131112.42.peg.969,FIG00818256: hypothetical protein	131112.43.peg.1340,FIG00818256: hypothetical protein	131112.44.peg.1252,FIG00818256: hypothetical protein	131112.45.peg.1522,FIG00818256: hypothetical protein	131112.46.peg.1086,FIG00818256: hypothetical protein	131112.40.peg.1141,FIG00818256: hypothetical protein
BLT51_RS00530,band 7 protein	14.peg.1269,Membrane protease family protein BA0301	15.peg.1251,Membrane protease family protein BA0301	131112.29.peg.1088,Membrane protease family protein BA0301	131112.47.peg.1016,Membrane protease family protein BA0301	131112.34.peg.1087,Membrane protease family protein BA0301	16.peg.1041,Membrane protease family protein BA0301	17.peg.1474,Membrane protease family protein BA0301	131112.20.peg.1320,Membrane protease family protein BA0301	131112.21.peg.1058,Membrane protease family protein BA0301	131112.22.peg.911,Membrane protease family protein BA0301	18.peg.1056,Membrane protease family protein BA0301	131112.23.peg.1145,Membrane protease family protein BA0301	131112.24.peg.1063,Membrane protease family protein BA0301	131112.25.peg.796,Membrane protease family protein BA0301	131112.35.peg.1000,Membrane protease family protein BA0301	131112.26.peg.1255,Membrane protease family protein BA0301	131112.27.peg.451,Membrane protease family protein BA0301	131112.28.peg.841,Membrane protease family protein BA0301	131112.30.peg.1001,Membrane protease family protein BA0301	- , -	10.peg.1473,Membrane protease family protein BA0301	7.peg.1296,Membrane protease family protein BA0301	131112.32.peg.1124,Membrane protease family protein BA0301	8.peg.1189,Membrane protease family protein BA0301	131112.33.peg.1454,Membrane protease family protein BA0301	131112.19.peg.1074,Membrane protease family protein BA0301	9.peg.1180,Membrane protease family protein BA0301	11.peg.1123,Membrane protease family protein BA0301	12.peg.1341,Membrane protease family protein BA0301	13.peg.1273,Membrane protease family protein BA0301	131112.36.peg.1148,Membrane protease family protein BA0301	131112.37.peg.1030,Membrane protease family protein BA0301	131112.38.peg.1160,Membrane protease family protein BA0301	131112.39.peg.1024,Membrane protease family protein BA0301	131112.41.peg.1031,Membrane protease family protein BA0301	131112.42.peg.970,Membrane protease family protein BA0301	131112.43.peg.1339,Membrane protease family protein BA0301	131112.44.peg.1253,Membrane protease family protein BA0301	131112.45.peg.1521,Membrane protease family protein BA0301	131112.46.peg.1085,Membrane protease family protein BA0301	131112.40.peg.1142,Membrane protease family protein BA0301
BLT51_RS00535,hypothetical protein	14.peg.1268,hypothetical protein	15.peg.1250,hypothetical protein	- , -	131112.47.peg.1017,hypothetical protein	131112.34.peg.1086,hypothetical protein	16.peg.1042,hypothetical protein	17.peg.1475,hypothetical protein	131112.20.peg.1321,hypothetical protein	- , -	131112.22.peg.910,hypothetical protein	18.peg.1057,hypothetical protein	- , -	- , -	131112.25.peg.795,hypothetical protein	131112.35.peg.1001,hypothetical protein	- , -	- , -	- , -	- , -	- , -	10.peg.1474,hypothetical protein	7.peg.1295,hypothetical protein	131112.32.peg.1123,hypothetical protein	8.peg.1190,hypothetical protein	- , -	- , -	9.peg.1181,hypothetical protein	11.peg.1122,hypothetical protein	12.peg.1342,hypothetical protein	13.peg.1272,hypothetical protein	- , -	- , -	131112.38.peg.1159,hypothetical protein	- , -	131112.41.peg.1030,hypothetical protein	131112.42.peg.971,hypothetical protein	- , -	- , -	- , -	- , -	131112.40.peg.1143,hypothetical protein
BLT51_RS00540,mycothiol system anti-sigma-R factor	14.peg.1267,hypothetical protein	15.peg.1249,hypothetical protein	131112.29.peg.1085,hypothetical protein	131112.47.peg.1019,hypothetical protein	131112.34.peg.1084,hypothetical protein	16.peg.1043,hypothetical protein	17.peg.1477,hypothetical protein	131112.20.peg.1323,hypothetical protein	131112.21.peg.1055,hypothetical protein	131112.22.peg.908,hypothetical protein	18.peg.1059,hypothetical protein	131112.23.peg.1142,hypothetical protein	131112.24.peg.1061,hypothetical protein	131112.25.peg.793,hypothetical protein	131112.35.peg.1003,hypothetical protein	131112.26.peg.1253,hypothetical protein	131112.27.peg.456,hypothetical protein	131112.28.peg.843,hypothetical protein	131112.30.peg.998,hypothetical protein	131112.31.peg.569,hypothetical protein	10.peg.1475,hypothetical protein	7.peg.1294,hypothetical protein	131112.32.peg.1121,hypothetical protein	8.peg.1192,hypothetical protein	131112.33.peg.1457,hypothetical protein	131112.19.peg.1072,hypothetical protein	9.peg.1183,hypothetical protein	11.peg.1121,hypothetical protein	12.peg.1343,hypothetical protein	13.peg.1271,hypothetical protein	131112.36.peg.1151,hypothetical protein	131112.37.peg.1027,hypothetical protein	131112.38.peg.1157,hypothetical protein	131112.39.peg.1027,hypothetical protein	131112.41.peg.1029,hypothetical protein	131112.42.peg.973,hypothetical protein	131112.43.peg.1336,hypothetical protein	131112.44.peg.1256,hypothetical protein	131112.45.peg.1518,hypothetical protein	131112.46.peg.1084,hypothetical protein	131112.40.peg.1145,hypothetical protein
BLT51_RS00545,RNA polymerase subunit sigma-24	14.peg.1266,RNA polymerase ECF-type sigma factor	15.peg.1248,RNA polymerase ECF-type sigma factor	131112.29.peg.1084,RNA polymerase sigma-54 factor RpoN	131112.47.peg.1020,RNA polymerase sigma-54 factor RpoN	131112.34.peg.1083,RNA polymerase sigma-54 factor RpoN	16.peg.1044,RNA polymerase ECF-type sigma factor	17.peg.1478,RNA polymerase ECF-type sigma factor	131112.20.peg.1324,RNA polymerase sigma-54 factor RpoN	131112.21.peg.1054,RNA polymerase sigma-54 factor RpoN	131112.22.peg.907,RNA polymerase sigma-54 factor RpoN	18.peg.1060,RNA polymerase ECF-type sigma factor	131112.23.peg.1141,RNA polymerase sigma-54 factor RpoN	131112.24.peg.1060,RNA polymerase sigma-54 factor RpoN	131112.25.peg.792,RNA polymerase sigma-54 factor RpoN	131112.35.peg.1004,RNA polymerase sigma-54 factor RpoN	131112.26.peg.1252,RNA polymerase sigma-54 factor RpoN	131112.27.peg.457,RNA polymerase sigma factor	131112.28.peg.844,RNA polymerase sigma factor	131112.30.peg.997,RNA polymerase sigma factor	131112.31.peg.570,RNA polymerase sigma factor	10.peg.1476,RNA polymerase ECF-type sigma factor	7.peg.1293,RNA polymerase ECF-type sigma factor	131112.32.peg.1120,RNA polymerase sigma-54 factor RpoN	8.peg.1193,RNA polymerase ECF-type sigma factor	131112.33.peg.1458,RNA polymerase sigma-54 factor RpoN	131112.19.peg.1071,RNA polymerase sigma-54 factor RpoN	9.peg.1184,RNA polymerase ECF-type sigma factor	11.peg.1120,RNA polymerase ECF-type sigma factor	12.peg.1344,RNA polymerase ECF-type sigma factor	13.peg.1270,RNA polymerase ECF-type sigma factor	131112.36.peg.1152,RNA polymerase sigma-54 factor RpoN	131112.37.peg.1026,RNA polymerase sigma-54 factor RpoN	131112.38.peg.1156,RNA polymerase sigma-54 factor RpoN	131112.39.peg.1028,RNA polymerase sigma-54 factor RpoN	131112.41.peg.1028,RNA polymerase sigma-54 factor RpoN	131112.42.peg.974,RNA polymerase sigma-54 factor RpoN	131112.43.peg.1335,RNA polymerase sigma-54 factor RpoN	131112.44.peg.1257,RNA polymerase sigma-54 factor RpoN	131112.45.peg.1517,RNA polymerase sigma-54 factor RpoN	131112.46.peg.1083,RNA polymerase sigma-54 factor RpoN	131112.40.peg.1146,RNA polymerase sigma-54 factor RpoN
BLT51_RS00550,N-acetylglucosamine-6-phosphate deacetylase	14.peg.1265,N-acetylglucosamine-6-phosphate deacetylase (EC 3.5.1.25)	15.peg.1247,N-acetylglucosamine-6-phosphate deacetylase (EC 3.5.1.25)	131112.29.peg.1083,N-acetylglucosamine-6-phosphate deacetylase	131112.47.peg.1021,N-acetylglucosamine-6-phosphate deacetylase	131112.34.peg.1082,N-acetylglucosamine-6-phosphate deacetylase	16.peg.1045,N-acetylglucosamine-6-phosphate deacetylase (EC 3.5.1.25)	17.peg.1479,N-acetylglucosamine-6-phosphate deacetylase (EC 3.5.1.25)	131112.20.peg.1325,N-acetylglucosamine-6-phosphate deacetylase	131112.21.peg.1053,N-acetylglucosamine-6-phosphate deacetylase	131112.22.peg.906,N-acetylglucosamine-6-phosphate deacetylase	18.peg.1061,N-acetylglucosamine-6-phosphate deacetylase (EC 3.5.1.25)	131112.23.peg.1140,N-acetylglucosamine-6-phosphate deacetylase	131112.24.peg.1059,N-acetylglucosamine-6-phosphate deacetylase	131112.25.peg.791,N-acetylglucosamine-6-phosphate deacetylase	131112.35.peg.1005,N-acetylglucosamine-6-phosphate deacetylase	131112.26.peg.1251,N-acetylglucosamine-6-phosphate deacetylase	131112.27.peg.458,N-acetylglucosamine-6-phosphate deacetylase	131112.28.peg.845,N-acetylglucosamine-6-phosphate deacetylase	131112.30.peg.996,N-acetylglucosamine-6-phosphate deacetylase	131112.31.peg.571,N-acetylglucosamine-6-phosphate deacetylase	10.peg.1477,N-acetylglucosamine-6-phosphate deacetylase (EC 3.5.1.25)	7.peg.1292,N-acetylglucosamine-6-phosphate deacetylase (EC 3.5.1.25)	131112.32.peg.1119,N-acetylglucosamine-6-phosphate deacetylase	8.peg.1194,N-acetylglucosamine-6-phosphate deacetylase (EC 3.5.1.25)	131112.33.peg.1459,N-acetylglucosamine-6-phosphate deacetylase	131112.19.peg.1070,N-acetylglucosamine-6-phosphate deacetylase	9.peg.1185,N-acetylglucosamine-6-phosphate deacetylase (EC 3.5.1.25)	11.peg.1119,N-acetylglucosamine-6-phosphate deacetylase (EC 3.5.1.25)	12.peg.1345,N-acetylglucosamine-6-phosphate deacetylase (EC 3.5.1.25)	13.peg.1269,N-acetylglucosamine-6-phosphate deacetylase (EC 3.5.1.25)	131112.36.peg.1153,N-acetylglucosamine-6-phosphate deacetylase	131112.37.peg.1025,N-acetylglucosamine-6-phosphate deacetylase	131112.38.peg.1155,N-acetylglucosamine-6-phosphate deacetylase	131112.39.peg.1029,N-acetylglucosamine-6-phosphate deacetylase	131112.41.peg.1027,N-acetylglucosamine-6-phosphate deacetylase	131112.42.peg.975,N-acetylglucosamine-6-phosphate deacetylase	131112.43.peg.1334,N-acetylglucosamine-6-phosphate deacetylase	131112.44.peg.1258,N-acetylglucosamine-6-phosphate deacetylase	131112.45.peg.1516,N-acetylglucosamine-6-phosphate deacetylase	131112.46.peg.1082,N-acetylglucosamine-6-phosphate deacetylase	131112.40.peg.1147,N-acetylglucosamine-6-phosphate deacetylase
BLT51_RS00555,glucosamine-6-phosphate deaminase	14.peg.1264,Glucosamine-6-phosphate deaminase (EC 3.5.99.6)	15.peg.1246,Glucosamine-6-phosphate deaminase (EC 3.5.99.6)	131112.29.peg.1082,Glucosamine-6-phosphate deaminase	131112.47.peg.1022,Glucosamine-6-phosphate deaminase	131112.34.peg.1081,Glucosamine-6-phosphate deaminase	16.peg.1046,Glucosamine-6-phosphate deaminase (EC 3.5.99.6)	17.peg.1480,Glucosamine-6-phosphate deaminase (EC 3.5.99.6)	131112.20.peg.1326,Glucosamine-6-phosphate deaminase	131112.21.peg.1052,Glucosamine-6-phosphate deaminase	131112.22.peg.905,Glucosamine-6-phosphate deaminase	18.peg.1062,Glucosamine-6-phosphate deaminase (EC 3.5.99.6)	131112.23.peg.1139,Glucosamine-6-phosphate deaminase	131112.24.peg.1058,Glucosamine-6-phosphate deaminase	131112.25.peg.790,Glucosamine-6-phosphate deaminase	131112.35.peg.1006,Glucosamine-6-phosphate deaminase	131112.26.peg.1250,Glucosamine-6-phosphate deaminase	131112.27.peg.459,Glucosamine-6-phosphate deaminase	131112.28.peg.846,Glucosamine-6-phosphate deaminase	131112.30.peg.995,Glucosamine-6-phosphate deaminase	131112.31.peg.572,Glucosamine-6-phosphate deaminase	10.peg.1478,Glucosamine-6-phosphate deaminase (EC 3.5.99.6)	7.peg.1291,Glucosamine-6-phosphate deaminase (EC 3.5.99.6)	131112.32.peg.1118,Glucosamine-6-phosphate deaminase	8.peg.1195,Glucosamine-6-phosphate deaminase (EC 3.5.99.6)	131112.33.peg.1460,Glucosamine-6-phosphate deaminase	131112.19.peg.1069,Glucosamine-6-phosphate deaminase	9.peg.1186,Glucosamine-6-phosphate deaminase (EC 3.5.99.6)	11.peg.1118,Glucosamine-6-phosphate deaminase (EC 3.5.99.6)	12.peg.1346,Glucosamine-6-phosphate deaminase (EC 3.5.99.6)	13.peg.1268,Glucosamine-6-phosphate deaminase (EC 3.5.99.6)	131112.36.peg.1154,Glucosamine-6-phosphate deaminase	131112.37.peg.1024,Glucosamine-6-phosphate deaminase	131112.38.peg.1154,Glucosamine-6-phosphate deaminase	131112.39.peg.1030,Glucosamine-6-phosphate deaminase	131112.41.peg.1026,Glucosamine-6-phosphate deaminase	131112.42.peg.976,Glucosamine-6-phosphate deaminase	131112.43.peg.1333,Glucosamine-6-phosphate deaminase	131112.44.peg.1259,Glucosamine-6-phosphate deaminase	131112.45.peg.1515,Glucosamine-6-phosphate deaminase	131112.46.peg.1081,Glucosamine-6-phosphate deaminase	131112.40.peg.1148,Glucosamine-6-phosphate deaminase
BLT51_RS00560,putative N-acetylmannosamine-6-phosphate 2-epimerase	14.peg.1263,N-acetylmannosamine-6-phosphate 2-epimerase (EC 5.1.3.9)	15.peg.1245,N-acetylmannosamine-6-phosphate 2-epimerase (EC 5.1.3.9)	131112.29.peg.1081,N-acetylmannosamine-6-phosphate 2-epimerase	131112.47.peg.1023,N-acetylmannosamine-6-phosphate 2-epimerase	131112.34.peg.1080,N-acetylmannosamine-6-phosphate 2-epimerase	16.peg.1047,N-acetylmannosamine-6-phosphate 2-epimerase (EC 5.1.3.9)	17.peg.1481,N-acetylmannosamine-6-phosphate 2-epimerase (EC 5.1.3.9)	131112.20.peg.1327,N-acetylmannosamine-6-phosphate 2-epimerase	131112.21.peg.1051,N-acetylmannosamine-6-phosphate 2-epimerase	131112.22.peg.904,N-acetylmannosamine-6-phosphate 2-epimerase	18.peg.1063,N-acetylmannosamine-6-phosphate 2-epimerase (EC 5.1.3.9)	131112.23.peg.1138,N-acetylmannosamine-6-phosphate 2-epimerase	131112.24.peg.1057,N-acetylmannosamine-6-phosphate 2-epimerase	131112.25.peg.789,N-acetylmannosamine-6-phosphate 2-epimerase	131112.35.peg.1007,N-acetylmannosamine-6-phosphate 2-epimerase	131112.26.peg.1249,N-acetylmannosamine-6-phosphate 2-epimerase	131112.27.peg.460,N-acetylmannosamine-6-phosphate 2-epimerase	131112.28.peg.847,N-acetylmannosamine-6-phosphate 2-epimerase	131112.30.peg.994,N-acetylmannosamine-6-phosphate 2-epimerase	131112.31.peg.573,N-acetylmannosamine-6-phosphate 2-epimerase	10.peg.1479,N-acetylmannosamine-6-phosphate 2-epimerase (EC 5.1.3.9)	7.peg.1290,N-acetylmannosamine-6-phosphate 2-epimerase (EC 5.1.3.9)	131112.32.peg.1117,N-acetylmannosamine-6-phosphate 2-epimerase	8.peg.1196,N-acetylmannosamine-6-phosphate 2-epimerase (EC 5.1.3.9)	131112.33.peg.1461,N-acetylmannosamine-6-phosphate 2-epimerase	131112.19.peg.1068,N-acetylmannosamine-6-phosphate 2-epimerase	9.peg.1187,N-acetylmannosamine-6-phosphate 2-epimerase (EC 5.1.3.9)	11.peg.1117,N-acetylmannosamine-6-phosphate 2-epimerase (EC 5.1.3.9)	12.peg.1347,N-acetylmannosamine-6-phosphate 2-epimerase (EC 5.1.3.9)	13.peg.1267,N-acetylmannosamine-6-phosphate 2-epimerase (EC 5.1.3.9)	131112.36.peg.1155,N-acetylmannosamine-6-phosphate 2-epimerase	131112.37.peg.1023,N-acetylmannosamine-6-phosphate 2-epimerase	131112.38.peg.1153,N-acetylmannosamine-6-phosphate 2-epimerase	131112.39.peg.1031,N-acetylmannosamine-6-phosphate 2-epimerase	131112.41.peg.1025,N-acetylmannosamine-6-phosphate 2-epimerase	131112.42.peg.977,N-acetylmannosamine-6-phosphate 2-epimerase	131112.43.peg.1332,N-acetylmannosamine-6-phosphate 2-epimerase	131112.44.peg.1260,N-acetylmannosamine-6-phosphate 2-epimerase	131112.45.peg.1514,N-acetylmannosamine-6-phosphate 2-epimerase	131112.46.peg.1080,N-acetylmannosamine-6-phosphate 2-epimerase	131112.40.peg.1149,N-acetylmannosamine-6-phosphate 2-epimerase
BLT51_RS00565,ROK family protein	14.peg.1262,hypothetical protein	15.peg.1244,hypothetical protein	131112.29.peg.1080,transcription regulator ROK family VC2007 [imported], putative	131112.47.peg.1024,transcription regulator ROK family VC2007 [imported], putative	131112.34.peg.1079,transcription regulator ROK family VC2007 [imported], putative	16.peg.1048,hypothetical protein	17.peg.1482,hypothetical protein	131112.20.peg.1328,transcription regulator ROK family VC2007 [imported], putative	131112.21.peg.1050,transcription regulator ROK family VC2007 [imported], putative	131112.22.peg.903,transcription regulator ROK family VC2007 [imported], putative	18.peg.1064,hypothetical protein	131112.23.peg.1137,transcription regulator ROK family VC2007 [imported], putative	131112.24.peg.1056,transcription regulator ROK family VC2007 [imported], putative	131112.25.peg.788,transcription regulator ROK family VC2007 [imported], putative	131112.35.peg.1008,transcription regulator ROK family VC2007 [imported], putative	131112.26.peg.1248,hypothetical protein	131112.27.peg.461,hypothetical protein	131112.28.peg.848,hypothetical protein	131112.30.peg.993,hypothetical protein	131112.31.peg.574,hypothetical protein	10.peg.1480,hypothetical protein	7.peg.1289,hypothetical protein	131112.32.peg.1116,transcription regulator ROK family VC2007 [imported], putative	8.peg.1197,hypothetical protein	131112.33.peg.1462,transcription regulator ROK family VC2007 [imported], putative	131112.19.peg.1067,transcription regulator ROK family VC2007 [imported], putative	9.peg.1188,hypothetical protein	11.peg.1116,hypothetical protein	12.peg.1348,hypothetical protein	13.peg.1266,hypothetical protein	131112.36.peg.1156,transcription regulator ROK family VC2007 [imported], putative	131112.37.peg.1022,transcription regulator ROK family VC2007 [imported], putative	131112.38.peg.1152,transcription regulator ROK family VC2007 [imported], putative	131112.39.peg.1032,transcription regulator ROK family VC2007 [imported], putative	131112.41.peg.1024,transcription regulator ROK family VC2007 [imported], putative	131112.42.peg.978,transcription regulator ROK family VC2007 [imported], putative	131112.43.peg.1331,transcription regulator ROK family VC2007 [imported], putative	131112.44.peg.1261,transcription regulator ROK family VC2007 [imported], putative	131112.45.peg.1513,transcription regulator ROK family VC2007 [imported], putative	131112.46.peg.1079,hypothetical protein	131112.40.peg.1150,transcription regulator ROK family VC2007 [imported], putative
BLT51_RS00570,FadR family transcriptional regulator	14.peg.1261,hypothetical protein	15.peg.1243,hypothetical protein	131112.29.peg.1079,Transcriptional regulator, GntR family	131112.47.peg.1025,Transcriptional regulator, GntR family	131112.34.peg.1078,Transcriptional regulator, GntR family	16.peg.1049,hypothetical protein	17.peg.1483,hypothetical protein	131112.20.peg.1329,Transcriptional regulator, GntR family	131112.21.peg.1049,Transcriptional regulator, GntR family	131112.22.peg.902,Transcriptional regulator, GntR family	18.peg.1065,hypothetical protein	131112.23.peg.1136,Transcriptional regulator, GntR family	131112.24.peg.1055,Transcriptional regulator, GntR family	131112.25.peg.787,Transcriptional regulator, GntR family	131112.35.peg.1009,Transcriptional regulator, GntR family	131112.26.peg.1247,Transcriptional regulator, GntR family	131112.27.peg.462,Transcriptional regulator, GntR family	131112.28.peg.849,Transcriptional regulator, GntR family	131112.30.peg.992,Transcriptional regulator, GntR family	131112.31.peg.575,Transcriptional regulator, GntR family	10.peg.1481,hypothetical protein	7.peg.1288,hypothetical protein	131112.32.peg.1115,Transcriptional regulator, GntR family	8.peg.1198,hypothetical protein	131112.33.peg.1463,Transcriptional regulator, GntR family	131112.19.peg.1066,Transcriptional regulator, GntR family	9.peg.1189,hypothetical protein	11.peg.1115,hypothetical protein	12.peg.1349,hypothetical protein	13.peg.1265,hypothetical protein	131112.36.peg.1157,Transcriptional regulator, GntR family	131112.37.peg.1021,Transcriptional regulator, GntR family	131112.38.peg.1151,Transcriptional regulator, GntR family	131112.39.peg.1033,Transcriptional regulator, GntR family	131112.41.peg.1023,Transcriptional regulator, GntR family	131112.42.peg.979,Transcriptional regulator, GntR family	131112.43.peg.1330,Transcriptional regulator, GntR family	131112.44.peg.1262,Transcriptional regulator, GntR family	131112.45.peg.1512,Transcriptional regulator, GntR family	131112.46.peg.1078,Transcriptional regulator, GntR family	131112.40.peg.1151,Transcriptional regulator, GntR family
BLT51_RS00575,hypothetical protein	14.peg.1260,hypothetical protein	15.peg.1242,hypothetical protein	131112.29.peg.1078,hypothetical protein	131112.47.peg.1026,hypothetical protein	131112.34.peg.1077,hypothetical protein	16.peg.1050,hypothetical protein	17.peg.1484,hypothetical protein	131112.20.peg.1330,hypothetical protein	131112.21.peg.1048,hypothetical protein	131112.22.peg.901,hypothetical protein	18.peg.1066,hypothetical protein	131112.23.peg.1135,hypothetical protein	131112.24.peg.1054,hypothetical protein	131112.25.peg.786,hypothetical protein	131112.35.peg.1010,hypothetical protein	131112.26.peg.1246,hypothetical protein	131112.27.peg.463,hypothetical protein	131112.28.peg.850,hypothetical protein	131112.30.peg.991,hypothetical protein	131112.31.peg.576,hypothetical protein	10.peg.1482,hypothetical protein	7.peg.1287,hypothetical protein	131112.32.peg.1114,hypothetical protein	8.peg.1199,hypothetical protein	131112.33.peg.1464,hypothetical protein	131112.19.peg.1065,hypothetical protein	9.peg.1190,hypothetical protein	11.peg.1114,hypothetical protein	12.peg.1350,hypothetical protein	13.peg.1264,hypothetical protein	131112.36.peg.1158,hypothetical protein	131112.37.peg.1020,hypothetical protein	131112.38.peg.1150,hypothetical protein	131112.39.peg.1034,hypothetical protein	131112.41.peg.1022,hypothetical protein	131112.42.peg.980,hypothetical protein	131112.43.peg.1329,hypothetical protein	131112.44.peg.1263,hypothetical protein	131112.45.peg.1511,hypothetical protein	131112.46.peg.1077,hypothetical protein	131112.40.peg.1152,hypothetical protein
BLT51_RS00580,3-phosphoshikimate 1-carboxyvinyltransferase	14.peg.1259,3-phosphoshikimate 1-carboxyvinyltransferase (EC 2.5.1.19)	15.peg.1241,3-phosphoshikimate 1-carboxyvinyltransferase (EC 2.5.1.19)	131112.29.peg.1077,5-Enolpyruvylshikimate-3-phosphate synthase	131112.47.peg.1027,5-Enolpyruvylshikimate-3-phosphate synthase	131112.34.peg.1076,5-Enolpyruvylshikimate-3-phosphate synthase	16.peg.1051,3-phosphoshikimate 1-carboxyvinyltransferase (EC 2.5.1.19)	17.peg.1485,3-phosphoshikimate 1-carboxyvinyltransferase (EC 2.5.1.19)	131112.20.peg.1331,5-Enolpyruvylshikimate-3-phosphate synthase	131112.21.peg.1047,5-Enolpyruvylshikimate-3-phosphate synthase	131112.22.peg.900,5-Enolpyruvylshikimate-3-phosphate synthase	18.peg.1067,3-phosphoshikimate 1-carboxyvinyltransferase (EC 2.5.1.19)	131112.23.peg.1134,5-Enolpyruvylshikimate-3-phosphate synthase	131112.24.peg.1053,5-Enolpyruvylshikimate-3-phosphate synthase	131112.25.peg.785,5-Enolpyruvylshikimate-3-phosphate synthase	131112.35.peg.1011,5-Enolpyruvylshikimate-3-phosphate synthase	131112.26.peg.1245,5-Enolpyruvylshikimate-3-phosphate synthase	131112.27.peg.464,5-Enolpyruvylshikimate-3-phosphate synthase	131112.28.peg.851,5-Enolpyruvylshikimate-3-phosphate synthase	131112.30.peg.990,5-Enolpyruvylshikimate-3-phosphate synthase	131112.31.peg.577,5-Enolpyruvylshikimate-3-phosphate synthase	10.peg.1483,3-phosphoshikimate 1-carboxyvinyltransferase (EC 2.5.1.19)	7.peg.1286,3-phosphoshikimate 1-carboxyvinyltransferase (EC 2.5.1.19)	131112.32.peg.1113,5-Enolpyruvylshikimate-3-phosphate synthase	8.peg.1200,3-phosphoshikimate 1-carboxyvinyltransferase (EC 2.5.1.19)	131112.33.peg.1465,5-Enolpyruvylshikimate-3-phosphate synthase	131112.19.peg.1064,5-Enolpyruvylshikimate-3-phosphate synthase	9.peg.1191,3-phosphoshikimate 1-carboxyvinyltransferase (EC 2.5.1.19)	11.peg.1113,3-phosphoshikimate 1-carboxyvinyltransferase (EC 2.5.1.19)	12.peg.1351,3-phosphoshikimate 1-carboxyvinyltransferase (EC 2.5.1.19)	13.peg.1263,3-phosphoshikimate 1-carboxyvinyltransferase (EC 2.5.1.19)	131112.36.peg.1159,5-Enolpyruvylshikimate-3-phosphate synthase	131112.37.peg.1019,5-Enolpyruvylshikimate-3-phosphate synthase	131112.38.peg.1149,5-Enolpyruvylshikimate-3-phosphate synthase	131112.39.peg.1035,5-Enolpyruvylshikimate-3-phosphate synthase	131112.41.peg.1021,5-Enolpyruvylshikimate-3-phosphate synthase	131112.42.peg.981,5-Enolpyruvylshikimate-3-phosphate synthase	131112.43.peg.1328,5-Enolpyruvylshikimate-3-phosphate synthase	131112.44.peg.1264,5-Enolpyruvylshikimate-3-phosphate synthase	131112.45.peg.1510,5-Enolpyruvylshikimate-3-phosphate synthase	131112.46.peg.1076,5-Enolpyruvylshikimate-3-phosphate synthase	131112.40.peg.1153,5-Enolpyruvylshikimate-3-phosphate synthase
BLT51_RS00585,ribosome small subunit-dependent GTPase A	14.peg.1258,Ribosome small subunit biogenesis RbfA-release protein RsgA	15.peg.1240,Ribosome small subunit biogenesis RbfA-release protein RsgA	131112.29.peg.1076,Ribosome small subunit-stimulated GTPase EngC	131112.47.peg.1028,Ribosome small subunit-stimulated GTPase EngC	131112.34.peg.1075,Ribosome small subunit-stimulated GTPase EngC	16.peg.1052,Ribosome small subunit biogenesis RbfA-release protein RsgA	17.peg.1486,Ribosome small subunit biogenesis RbfA-release protein RsgA	131112.20.peg.1332,Ribosome small subunit-stimulated GTPase EngC	131112.21.peg.1046,Ribosome small subunit-stimulated GTPase EngC	131112.22.peg.899,Ribosome small subunit-stimulated GTPase EngC	18.peg.1068,Ribosome small subunit biogenesis RbfA-release protein RsgA	131112.23.peg.1133,Ribosome small subunit-stimulated GTPase EngC	131112.24.peg.1052,Ribosome small subunit-stimulated GTPase EngC	131112.25.peg.784,Ribosome small subunit-stimulated GTPase EngC	131112.35.peg.1012,Ribosome small subunit-stimulated GTPase EngC	131112.26.peg.1244,Ribosome small subunit-stimulated GTPase EngC	131112.27.peg.465,Ribosome small subunit-stimulated GTPase EngC	131112.28.peg.852,Ribosome small subunit-stimulated GTPase EngC	131112.30.peg.989,Ribosome small subunit-stimulated GTPase EngC	131112.31.peg.578,Ribosome small subunit-stimulated GTPase EngC	10.peg.1484,Ribosome small subunit biogenesis RbfA-release protein RsgA	7.peg.1285,Ribosome small subunit biogenesis RbfA-release protein RsgA	131112.32.peg.1112,Ribosome small subunit-stimulated GTPase EngC	8.peg.1201,Ribosome small subunit biogenesis RbfA-release protein RsgA	131112.33.peg.1466,Ribosome small subunit-stimulated GTPase EngC	131112.19.peg.1063,Ribosome small subunit-stimulated GTPase EngC	9.peg.1192,Ribosome small subunit biogenesis RbfA-release protein RsgA	11.peg.1112,Ribosome small subunit biogenesis RbfA-release protein RsgA	12.peg.1352,Ribosome small subunit biogenesis RbfA-release protein RsgA	13.peg.1262,Ribosome small subunit biogenesis RbfA-release protein RsgA	131112.36.peg.1160,Ribosome small subunit-stimulated GTPase EngC	131112.37.peg.1018,Ribosome small subunit-stimulated GTPase EngC	131112.38.peg.1148,Ribosome small subunit-stimulated GTPase EngC	131112.39.peg.1036,Ribosome small subunit-stimulated GTPase EngC	131112.41.peg.1020,Ribosome small subunit-stimulated GTPase EngC	131112.42.peg.982,Ribosome small subunit-stimulated GTPase EngC	131112.43.peg.1327,Ribosome small subunit-stimulated GTPase EngC	131112.44.peg.1265,Ribosome small subunit-stimulated GTPase EngC	131112.45.peg.1509,Ribosome small subunit-stimulated GTPase EngC	131112.46.peg.1075,Ribosome small subunit-stimulated GTPase EngC	131112.40.peg.1154,Ribosome small subunit-stimulated GTPase EngC
BLT51_RS00590,hypothetical protein	14.peg.1256,hypothetical protein	15.peg.1238,hypothetical protein	131112.29.peg.1074,Methyl-accepting chemotaxis protein	131112.47.peg.1030,Methyl-accepting chemotaxis protein	131112.34.peg.1073,Methyl-accepting chemotaxis protein	16.peg.1054,hypothetical protein	17.peg.1488,hypothetical protein	131112.20.peg.1334,Methyl-accepting chemotaxis protein	131112.21.peg.1044,Methyl-accepting chemotaxis protein	131112.22.peg.897,Methyl-accepting chemotaxis protein	18.peg.1070,hypothetical protein	131112.23.peg.1131,Methyl-accepting chemotaxis protein	131112.24.peg.1050,Methyl-accepting chemotaxis protein	131112.25.peg.782,Methyl-accepting chemotaxis protein	131112.35.peg.1014,Methyl-accepting chemotaxis protein	131112.26.peg.1242,Methyl-accepting chemotaxis protein	131112.27.peg.466,Methyl-accepting chemotaxis protein	131112.28.peg.853,Methyl-accepting chemotaxis protein	131112.30.peg.988,Methyl-accepting chemotaxis protein	131112.31.peg.579,Methyl-accepting chemotaxis protein	10.peg.1486,hypothetical protein	7.peg.1283,hypothetical protein	131112.32.peg.1110,Methyl-accepting chemotaxis protein	8.peg.1203,hypothetical protein	131112.33.peg.1468,Methyl-accepting chemotaxis protein	131112.19.peg.1061,Methyl-accepting chemotaxis protein	9.peg.1194,hypothetical protein	11.peg.1110,hypothetical protein	12.peg.1354,hypothetical protein	13.peg.1260,hypothetical protein	131112.36.peg.1162,Methyl-accepting chemotaxis protein	131112.37.peg.1016,Methyl-accepting chemotaxis protein	131112.38.peg.1146,Methyl-accepting chemotaxis protein	131112.39.peg.1038,Methyl-accepting chemotaxis protein	131112.41.peg.1018,Methyl-accepting chemotaxis protein	131112.42.peg.984,Methyl-accepting chemotaxis protein	131112.43.peg.1325,Methyl-accepting chemotaxis protein	131112.44.peg.1267,Methyl-accepting chemotaxis protein	131112.45.peg.1507,Methyl-accepting chemotaxis protein	131112.46.peg.1073,Methyl-accepting chemotaxis protein	131112.40.peg.1156,Methyl-accepting chemotaxis protein
BLT51_RS00595,exonuclease SbcCD subunit D	14.peg.1254,Exonuclease SbcD	15.peg.1236,Exonuclease SbcD	131112.29.peg.1073,Exonuclease SbcD	131112.47.peg.1031,Exonuclease SbcD	131112.34.peg.1072,Exonuclease SbcD	16.peg.1055,Exonuclease SbcD	17.peg.1489,Exonuclease SbcD	131112.20.peg.1335,Exonuclease SbcD	131112.21.peg.1043,Exonuclease SbcD	131112.22.peg.896,Exonuclease SbcD	18.peg.1072,Exonuclease SbcD	131112.23.peg.1130,Exonuclease SbcD	131112.24.peg.1049,Exonuclease SbcD	131112.25.peg.781,Exonuclease SbcD	131112.35.peg.1015,Exonuclease SbcD	131112.26.peg.1241,Exonuclease SbcD	131112.27.peg.467,Exonuclease SbcD	131112.28.peg.854,Exonuclease SbcD	131112.30.peg.987,Exonuclease SbcD	131112.31.peg.580,Exonuclease SbcD	10.peg.1487,Exonuclease SbcD	7.peg.1281,Exonuclease SbcD	131112.32.peg.1109,Exonuclease SbcD	8.peg.1205,Exonuclease SbcD	131112.33.peg.1469,Exonuclease SbcD	131112.19.peg.1060,Exonuclease SbcD	9.peg.1196,Exonuclease SbcD	11.peg.1109,Exonuclease SbcD	12.peg.1355,Exonuclease SbcD	13.peg.1258,Exonuclease SbcD	131112.36.peg.1163,Exonuclease SbcD	131112.37.peg.1015,Exonuclease SbcD	131112.38.peg.1145,Exonuclease SbcD	131112.39.peg.1039,Exonuclease SbcD	131112.41.peg.1017,Exonuclease SbcD	131112.42.peg.985,Exonuclease SbcD	131112.43.peg.1324,Exonuclease SbcD	131112.44.peg.1268,Exonuclease SbcD	131112.45.peg.1506,Exonuclease SbcD	131112.46.peg.1072,Exonuclease SbcD	131112.40.peg.1157,Exonuclease SbcD
BLT51_RS00600,SMC family ATPase	14.peg.1253,Exonuclease SbcC	15.peg.1235,Exonuclease SbcC	131112.29.peg.1072,Exonuclease SbcC	131112.47.peg.1032,Exonuclease SbcC	131112.34.peg.1071,Exonuclease SbcC	16.peg.1056,Exonuclease SbcC	17.peg.1490,Exonuclease SbcC	131112.20.peg.1336,Exonuclease SbcC	131112.21.peg.1042,Exonuclease SbcC	131112.22.peg.895,Exonuclease SbcC	18.peg.1073,Exonuclease SbcC	131112.23.peg.1129,Exonuclease SbcC	131112.24.peg.1048,Exonuclease SbcC	131112.25.peg.780,Exonuclease SbcC	131112.35.peg.1016,Exonuclease SbcC	131112.26.peg.1240,Exonuclease SbcC	131112.27.peg.468,Exonuclease SbcC	131112.28.peg.855,Exonuclease SbcC	131112.30.peg.986,Exonuclease SbcC	131112.31.peg.581,Exonuclease SbcC	10.peg.1488,Exonuclease SbcC	7.peg.1280,Exonuclease SbcC	131112.32.peg.1107,Exonuclease SbcC	8.peg.1206,Exonuclease SbcC	131112.33.peg.1470,Exonuclease SbcC	131112.19.peg.1059,Exonuclease SbcC	9.peg.1197,Exonuclease SbcC	11.peg.1108,Exonuclease SbcC	12.peg.1356,Exonuclease SbcC	13.peg.1257,Exonuclease SbcC	131112.36.peg.1164,Exonuclease SbcC	131112.37.peg.1014,Exonuclease SbcC	131112.38.peg.1144,Exonuclease SbcC	131112.39.peg.1040,Exonuclease SbcC	131112.41.peg.1016,Exonuclease SbcC	131112.42.peg.986,Exonuclease SbcC	131112.43.peg.1323,Exonuclease SbcC	131112.44.peg.1269,Exonuclease SbcC	131112.45.peg.1505,Exonuclease SbcC	131112.46.peg.1071,Exonuclease SbcC	131112.40.peg.1158,Exonuclease SbcC
BLT51_RS00605,hypothetical protein	14.peg.1252,hypothetical protein	15.peg.1234,hypothetical protein	131112.29.peg.1071,conserved hypothetical protein SCE33.03c	131112.47.peg.1033,conserved hypothetical protein SCE33.03c	131112.34.peg.1070,conserved hypothetical protein SCE33.03c	16.peg.1057,hypothetical protein	17.peg.1491,hypothetical protein	131112.20.peg.1337,conserved hypothetical protein SCE33.03c	131112.21.peg.1041,conserved hypothetical protein SCE33.03c	131112.22.peg.894,conserved hypothetical protein SCE33.03c	18.peg.1074,hypothetical protein	131112.23.peg.1128,conserved hypothetical protein SCE33.03c	131112.24.peg.1047,conserved hypothetical protein SCE33.03c	131112.25.peg.779,conserved hypothetical protein SCE33.03c	131112.35.peg.1017,conserved hypothetical protein SCE33.03c	131112.26.peg.1239,conserved hypothetical protein SCE33.03c	131112.27.peg.469,hypothetical protein	131112.28.peg.856,hypothetical protein	131112.30.peg.985,hypothetical protein	131112.31.peg.582,hypothetical protein	10.peg.1489,hypothetical protein	7.peg.1279,hypothetical protein	131112.32.peg.1106,conserved hypothetical protein SCE33.03c	8.peg.1207,hypothetical protein	131112.33.peg.1471,conserved hypothetical protein SCE33.03c	131112.19.peg.1058,conserved hypothetical protein SCE33.03c	9.peg.1198,hypothetical protein	11.peg.1107,hypothetical protein	12.peg.1357,hypothetical protein	13.peg.1256,hypothetical protein	131112.36.peg.1165,conserved hypothetical protein SCE33.03c	131112.37.peg.1013,conserved hypothetical protein SCE33.03c	131112.38.peg.1143,conserved hypothetical protein SCE33.03c	131112.39.peg.1041,conserved hypothetical protein SCE33.03c	131112.41.peg.1015,conserved hypothetical protein SCE33.03c	131112.42.peg.987,conserved hypothetical protein SCE33.03c	131112.43.peg.1322,conserved hypothetical protein SCE33.03c	131112.44.peg.1270,conserved hypothetical protein SCE33.03c	131112.45.peg.1504,conserved hypothetical protein SCE33.03c	131112.46.peg.1070,conserved hypothetical protein SCE33.03c	131112.40.peg.1159,conserved hypothetical protein SCE33.03c
BLT51_RS00610,hypothetical protein	14.peg.1251,hypothetical protein	15.peg.1233,hypothetical protein	131112.29.peg.1070,hypothetical protein	131112.47.peg.1034,hypothetical protein	131112.34.peg.1069,hypothetical protein	16.peg.1058,hypothetical protein	17.peg.1492,hypothetical protein	131112.20.peg.1338,hypothetical protein	131112.21.peg.1040,hypothetical protein	131112.22.peg.893,hypothetical protein	18.peg.1075,hypothetical protein	131112.23.peg.1127,hypothetical protein	131112.24.peg.1046,hypothetical protein	131112.25.peg.778,hypothetical protein	131112.35.peg.1018,hypothetical protein	131112.26.peg.1238,hypothetical protein	131112.27.peg.470,hypothetical protein	131112.28.peg.857,hypothetical protein	131112.30.peg.984,hypothetical protein	131112.31.peg.583,hypothetical protein	10.peg.1490,hypothetical protein	7.peg.1278,hypothetical protein	131112.32.peg.1105,hypothetical protein	8.peg.1208,hypothetical protein	131112.33.peg.1472,hypothetical protein	131112.19.peg.1057,hypothetical protein	9.peg.1199,hypothetical protein	11.peg.1106,hypothetical protein	12.peg.1358,hypothetical protein	13.peg.1255,hypothetical protein	131112.36.peg.1166,hypothetical protein	131112.37.peg.1012,hypothetical protein	131112.38.peg.1142,hypothetical protein	131112.39.peg.1042,hypothetical protein	131112.41.peg.1014,hypothetical protein	131112.42.peg.988,hypothetical protein	131112.43.peg.1321,hypothetical protein	131112.44.peg.1271,hypothetical protein	131112.45.peg.1503,hypothetical protein	131112.46.peg.1069,hypothetical protein	131112.40.peg.1160,hypothetical protein
BLT51_RS00615,hypothetical protein	14.peg.1250,hypothetical protein	15.peg.1232,hypothetical protein	131112.29.peg.1069,hypothetical protein	131112.47.peg.1035,hypothetical protein	131112.34.peg.1068,hypothetical protein	16.peg.1059,hypothetical protein	17.peg.1493,hypothetical protein	131112.20.peg.1339,hypothetical protein	131112.21.peg.1039,hypothetical protein	131112.22.peg.892,hypothetical protein	18.peg.1076,hypothetical protein	131112.23.peg.1126,hypothetical protein	131112.24.peg.1045,hypothetical protein	131112.25.peg.777,hypothetical protein	131112.35.peg.1019,hypothetical protein	131112.26.peg.1237,hypothetical protein	131112.27.peg.471,hypothetical protein	131112.28.peg.858,hypothetical protein	131112.30.peg.983,hypothetical protein	131112.31.peg.584,hypothetical protein	10.peg.1491,hypothetical protein	7.peg.1277,hypothetical protein	131112.32.peg.1104,hypothetical protein	8.peg.1209,hypothetical protein	131112.33.peg.1473,hypothetical protein	131112.19.peg.1056,hypothetical protein	9.peg.1200,hypothetical protein	11.peg.1105,hypothetical protein	12.peg.1359,hypothetical protein	13.peg.1254,hypothetical protein	131112.36.peg.1167,hypothetical protein	131112.37.peg.1011,hypothetical protein	131112.38.peg.1141,hypothetical protein	131112.39.peg.1043,hypothetical protein	131112.41.peg.1013,hypothetical protein	131112.42.peg.989,hypothetical protein	131112.43.peg.1320,hypothetical protein	131112.44.peg.1272,hypothetical protein	131112.45.peg.1502,hypothetical protein	131112.46.peg.1068,hypothetical protein	131112.40.peg.1161,hypothetical protein
BLT51_RS00620,DNA-binding protein	14.peg.1249,Excisionase/Xis, DNA-binding	15.peg.1231,Excisionase/Xis, DNA-binding	131112.29.peg.1068,Excisionase/Xis, DNA-binding	131112.47.peg.1036,Excisionase/Xis, DNA-binding	131112.34.peg.1067,Excisionase/Xis, DNA-binding	16.peg.1060,Excisionase/Xis, DNA-binding	17.peg.1494,Excisionase/Xis, DNA-binding	131112.20.peg.1340,Excisionase/Xis, DNA-binding	131112.21.peg.1038,Excisionase/Xis, DNA-binding	131112.22.peg.891,Excisionase/Xis, DNA-binding	18.peg.1077,Excisionase/Xis, DNA-binding	131112.23.peg.1125,Excisionase/Xis, DNA-binding	131112.24.peg.1044,Excisionase/Xis, DNA-binding	131112.25.peg.776,Excisionase/Xis, DNA-binding	131112.35.peg.1020,Excisionase/Xis, DNA-binding	131112.26.peg.1236,Excisionase/Xis, DNA-binding	131112.27.peg.472,Excisionase/Xis, DNA-binding	131112.28.peg.859,Excisionase/Xis, DNA-binding	131112.30.peg.982,Excisionase/Xis, DNA-binding	131112.31.peg.585,Excisionase/Xis, DNA-binding	10.peg.1492,Excisionase/Xis, DNA-binding	7.peg.1276,Excisionase/Xis, DNA-binding	131112.32.peg.1103,Excisionase/Xis, DNA-binding	8.peg.1210,Excisionase/Xis, DNA-binding	131112.33.peg.1474,Excisionase/Xis, DNA-binding	131112.19.peg.1055,Excisionase/Xis, DNA-binding	9.peg.1201,Excisionase/Xis, DNA-binding	11.peg.1104,Excisionase/Xis, DNA-binding	12.peg.1360,Excisionase/Xis, DNA-binding	13.peg.1253,Excisionase/Xis, DNA-binding	131112.36.peg.1168,Excisionase/Xis, DNA-binding	131112.37.peg.1010,Excisionase/Xis, DNA-binding	131112.38.peg.1140,Excisionase/Xis, DNA-binding	131112.39.peg.1044,Excisionase/Xis, DNA-binding	131112.41.peg.1012,Excisionase/Xis, DNA-binding	131112.42.peg.990,Excisionase/Xis, DNA-binding	131112.43.peg.1319,Excisionase/Xis, DNA-binding	131112.44.peg.1273,Excisionase/Xis, DNA-binding	131112.45.peg.1501,Excisionase/Xis, DNA-binding	131112.46.peg.1067,Excisionase/Xis, DNA-binding	131112.40.peg.1162,Excisionase/Xis, DNA-binding
BLT51_RS00625,hypothetical protein	14.peg.1248,hypothetical protein	15.peg.1230,hypothetical protein	- , -	- , -	- , -	16.peg.1061,hypothetical protein	17.peg.1495,hypothetical protein	- , -	- , -	- , -	18.peg.1078,hypothetical protein	- , -	- , -	- , -	- , -	- , -	131112.27.peg.473,hypothetical protein	131112.28.peg.860,hypothetical protein	131112.30.peg.981,hypothetical protein	131112.31.peg.586,hypothetical protein	10.peg.1493,hypothetical protein	7.peg.1275,hypothetical protein	- , -	8.peg.1211,hypothetical protein	- , -	- , -	9.peg.1202,hypothetical protein	11.peg.1103,hypothetical protein	12.peg.1361,hypothetical protein	13.peg.1252,hypothetical protein	- , -	- , -	- , -	- , -	- , -	- , -	- , -	- , -	- , -	- , -	- , -
BLT51_RS00630,LysM peptidoglycan-binding domain-containing protein	14.peg.1247,hypothetical protein	15.peg.1229,hypothetical protein	131112.29.peg.1067,hypothetical protein	131112.47.peg.1037,hypothetical protein	131112.34.peg.1066,hypothetical protein	16.peg.1062,hypothetical protein	17.peg.1496,hypothetical protein	131112.20.peg.1341,hypothetical protein	131112.21.peg.1037,hypothetical protein	131112.22.peg.890,hypothetical protein	18.peg.1079,hypothetical protein	131112.23.peg.1124,hypothetical protein	131112.24.peg.1043,hypothetical protein	131112.25.peg.775,hypothetical protein	131112.35.peg.1021,hypothetical protein	131112.26.peg.1235,hypothetical protein	- , -	- , -	131112.30.peg.979,hypothetical protein	131112.31.peg.588,hypothetical protein	10.peg.1494,hypothetical protein	7.peg.1274,hypothetical protein	131112.32.peg.1102,hypothetical protein	8.peg.1212,hypothetical protein	131112.33.peg.1475,hypothetical protein	131112.19.peg.1054,hypothetical protein	9.peg.1203,hypothetical protein	11.peg.1102,hypothetical protein	12.peg.1362,hypothetical protein	13.peg.1251,hypothetical protein	131112.36.peg.1169,hypothetical protein	131112.37.peg.1009,hypothetical protein	131112.38.peg.1139,hypothetical protein	131112.39.peg.1045,hypothetical protein	131112.41.peg.1011,hypothetical protein	131112.42.peg.991,hypothetical protein	131112.43.peg.1318,hypothetical protein	131112.44.peg.1274,hypothetical protein	131112.45.peg.1500,hypothetical protein	131112.46.peg.1066,hypothetical protein	131112.40.peg.1163,hypothetical protein
BLT51_RS00635,hypothetical protein	14.peg.1246,hypothetical protein	15.peg.1228,hypothetical protein	- , -	- , -	- , -	16.peg.1063,hypothetical protein	17.peg.1497,hypothetical protein	- , -	- , -	- , -	18.peg.1080,hypothetical protein	- , -	- , -	- , -	- , -	- , -	131112.27.peg.475,hypothetical protein	131112.28.peg.862,hypothetical protein	131112.30.peg.978,hypothetical protein	131112.31.peg.589,hypothetical protein	10.peg.1495,hypothetical protein	7.peg.1273,hypothetical protein	- , -	8.peg.1213,hypothetical protein	- , -	- , -	9.peg.1204,hypothetical protein	11.peg.1101,hypothetical protein	12.peg.1363,hypothetical protein	13.peg.1250,hypothetical protein	- , -	- , -	- , -	- , -	- , -	- , -	- , -	- , -	- , -	- , -	- , -
BLT51_RS00640,preprotein translocase subunit SecA	14.peg.1245,Protein translocase subunit SecA	15.peg.1227,Protein translocase subunit SecA	131112.29.peg.1066,Protein export cytoplasm protein SecA ATPase RNA helicase (TC 3.A.5.1.1)	131112.47.peg.1038,Protein export cytoplasm protein SecA ATPase RNA helicase (TC 3.A.5.1.1)	131112.34.peg.1065,Protein export cytoplasm protein SecA ATPase RNA helicase (TC 3.A.5.1.1)	16.peg.1064,Protein translocase subunit SecA	17.peg.1498,Protein translocase subunit SecA	131112.20.peg.1342,Protein export cytoplasm protein SecA ATPase RNA helicase (TC 3.A.5.1.1)	131112.21.peg.1036,Protein export cytoplasm protein SecA ATPase RNA helicase (TC 3.A.5.1.1)	131112.22.peg.889,Protein export cytoplasm protein SecA ATPase RNA helicase (TC 3.A.5.1.1)	18.peg.1081,Protein translocase subunit SecA	131112.23.peg.1123,Protein export cytoplasm protein SecA ATPase RNA helicase (TC 3.A.5.1.1)	131112.24.peg.1042,Protein export cytoplasm protein SecA ATPase RNA helicase (TC 3.A.5.1.1)	131112.25.peg.774,Protein export cytoplasm protein SecA ATPase RNA helicase (TC 3.A.5.1.1)	131112.35.peg.1022,Protein export cytoplasm protein SecA ATPase RNA helicase (TC 3.A.5.1.1)	131112.26.peg.1234,Protein export cytoplasm protein SecA ATPase RNA helicase (TC 3.A.5.1.1)	131112.27.peg.476,Protein export cytoplasm protein SecA ATPase RNA helicase (TC 3.A.5.1.1)	131112.28.peg.863,Protein export cytoplasm protein SecA ATPase RNA helicase (TC 3.A.5.1.1)	131112.30.peg.977,Protein export cytoplasm protein SecA ATPase RNA helicase (TC 3.A.5.1.1)	131112.31.peg.590,Protein export cytoplasm protein SecA ATPase RNA helicase (TC 3.A.5.1.1)	10.peg.1496,Protein translocase subunit SecA	7.peg.1272,Protein translocase subunit SecA	131112.32.peg.1101,Protein export cytoplasm protein SecA ATPase RNA helicase (TC 3.A.5.1.1)	8.peg.1214,Protein translocase subunit SecA	131112.33.peg.1476,Protein export cytoplasm protein SecA ATPase RNA helicase (TC 3.A.5.1.1)	131112.19.peg.1053,Protein export cytoplasm protein SecA ATPase RNA helicase (TC 3.A.5.1.1)	9.peg.1205,Protein translocase subunit SecA	11.peg.1100,Protein translocase subunit SecA	12.peg.1364,Protein translocase subunit SecA	13.peg.1249,Protein translocase subunit SecA	131112.36.peg.1170,Protein export cytoplasm protein SecA ATPase RNA helicase (TC 3.A.5.1.1)	131112.37.peg.1008,Protein export cytoplasm protein SecA ATPase RNA helicase (TC 3.A.5.1.1)	131112.38.peg.1138,Protein export cytoplasm protein SecA ATPase RNA helicase (TC 3.A.5.1.1)	131112.39.peg.1046,Protein export cytoplasm protein SecA ATPase RNA helicase (TC 3.A.5.1.1)	131112.41.peg.1010,Protein export cytoplasm protein SecA ATPase RNA helicase (TC 3.A.5.1.1)	131112.42.peg.992,Protein export cytoplasm protein SecA ATPase RNA helicase (TC 3.A.5.1.1)	131112.43.peg.1317,Protein export cytoplasm protein SecA ATPase RNA helicase (TC 3.A.5.1.1)	131112.44.peg.1275,Protein export cytoplasm protein SecA ATPase RNA helicase (TC 3.A.5.1.1)	131112.45.peg.1499,Protein export cytoplasm protein SecA ATPase RNA helicase (TC 3.A.5.1.1)	131112.46.peg.1065,Protein export cytoplasm protein SecA ATPase RNA helicase (TC 3.A.5.1.1)	131112.40.peg.1164,Protein export cytoplasm protein SecA ATPase RNA helicase (TC 3.A.5.1.1)
BLT51_RS00645,polyprenyl synthetase family protein	14.peg.1244,Solanesyl diphosphate synthase (EC 2.5.1.11)	15.peg.1226,Solanesyl diphosphate synthase (EC 2.5.1.11)	131112.29.peg.1065,Octaprenyl diphosphate synthase / Dimethylallyltransferase / (2E,6E)-farnesyl diphosphate synthase / Geranylgeranyl pyrophosphate synthetase	131112.47.peg.1039,Octaprenyl diphosphate synthase / Dimethylallyltransferase / (2E,6E)-farnesyl diphosphate synthase / Geranylgeranyl pyrophosphate synthetase	131112.34.peg.1064,Octaprenyl diphosphate synthase / Dimethylallyltransferase / (2E,6E)-farnesyl diphosphate synthase / Geranylgeranyl pyrophosphate synthetase	16.peg.1065,Solanesyl diphosphate synthase (EC 2.5.1.11)	17.peg.1499,Solanesyl diphosphate synthase (EC 2.5.1.11)	131112.20.peg.1343,Octaprenyl diphosphate synthase / Dimethylallyltransferase / (2E,6E)-farnesyl diphosphate synthase / Geranylgeranyl pyrophosphate synthetase	131112.21.peg.1035,Octaprenyl diphosphate synthase / Dimethylallyltransferase / (2E,6E)-farnesyl diphosphate synthase / Geranylgeranyl pyrophosphate synthetase	131112.22.peg.888,Octaprenyl diphosphate synthase / Dimethylallyltransferase / (2E,6E)-farnesyl diphosphate synthase / Geranylgeranyl pyrophosphate synthetase	18.peg.1082,Solanesyl diphosphate synthase (EC 2.5.1.11)	131112.23.peg.1122,Octaprenyl diphosphate synthase / Dimethylallyltransferase / (2E,6E)-farnesyl diphosphate synthase / Geranylgeranyl pyrophosphate synthetase	131112.24.peg.1041,Octaprenyl diphosphate synthase / Dimethylallyltransferase / (2E,6E)-farnesyl diphosphate synthase / Geranylgeranyl pyrophosphate synthetase	131112.25.peg.773,Octaprenyl diphosphate synthase / Dimethylallyltransferase / (2E,6E)-farnesyl diphosphate synthase / Geranylgeranyl pyrophosphate synthetase	131112.35.peg.1023,Octaprenyl diphosphate synthase / Dimethylallyltransferase / (2E,6E)-farnesyl diphosphate synthase / Geranylgeranyl pyrophosphate synthetase	131112.26.peg.1233,Octaprenyl diphosphate synthase / Dimethylallyltransferase / (2E,6E)-farnesyl diphosphate synthase / Geranylgeranyl pyrophosphate synthetase	131112.27.peg.477,Octaprenyl diphosphate synthase / Dimethylallyltransferase / (2E,6E)-farnesyl diphosphate synthase / Geranylgeranyl pyrophosphate synthetase	131112.28.peg.864,Octaprenyl diphosphate synthase / Dimethylallyltransferase / (2E,6E)-farnesyl diphosphate synthase / Geranylgeranyl pyrophosphate synthetase	131112.30.peg.976,Octaprenyl diphosphate synthase / Dimethylallyltransferase / (2E,6E)-farnesyl diphosphate synthase / Geranylgeranyl pyrophosphate synthetase	131112.31.peg.591,Octaprenyl diphosphate synthase / Dimethylallyltransferase / (2E,6E)-farnesyl diphosphate synthase / Geranylgeranyl pyrophosphate synthetase	10.peg.1497,Solanesyl diphosphate synthase (EC 2.5.1.11)	7.peg.1271,Solanesyl diphosphate synthase (EC 2.5.1.11)	131112.32.peg.1100,Octaprenyl diphosphate synthase / Dimethylallyltransferase / (2E,6E)-farnesyl diphosphate synthase / Geranylgeranyl pyrophosphate synthetase	8.peg.1215,Solanesyl diphosphate synthase (EC 2.5.1.11)	131112.33.peg.1477,Octaprenyl diphosphate synthase / Dimethylallyltransferase / (2E,6E)-farnesyl diphosphate synthase / Geranylgeranyl pyrophosphate synthetase	131112.19.peg.1052,Octaprenyl diphosphate synthase / Dimethylallyltransferase / (2E,6E)-farnesyl diphosphate synthase / Geranylgeranyl pyrophosphate synthetase	9.peg.1206,Solanesyl diphosphate synthase (EC 2.5.1.11)	11.peg.1099,Solanesyl diphosphate synthase (EC 2.5.1.11)	12.peg.1365,Solanesyl diphosphate synthase (EC 2.5.1.11)	13.peg.1248,Solanesyl diphosphate synthase (EC 2.5.1.11)	131112.36.peg.1171,Octaprenyl diphosphate synthase / Dimethylallyltransferase / (2E,6E)-farnesyl diphosphate synthase / Geranylgeranyl pyrophosphate synthetase	131112.37.peg.1007,Octaprenyl diphosphate synthase / Dimethylallyltransferase / (2E,6E)-farnesyl diphosphate synthase / Geranylgeranyl pyrophosphate synthetase	131112.38.peg.1137,Octaprenyl diphosphate synthase / Dimethylallyltransferase / (2E,6E)-farnesyl diphosphate synthase / Geranylgeranyl pyrophosphate synthetase	131112.39.peg.1047,Octaprenyl diphosphate synthase / Dimethylallyltransferase / (2E,6E)-farnesyl diphosphate synthase / Geranylgeranyl pyrophosphate synthetase	131112.41.peg.1009,Octaprenyl diphosphate synthase / Dimethylallyltransferase / (2E,6E)-farnesyl diphosphate synthase / Geranylgeranyl pyrophosphate synthetase	131112.42.peg.993,Octaprenyl diphosphate synthase / Dimethylallyltransferase / (2E,6E)-farnesyl diphosphate synthase / Geranylgeranyl pyrophosphate synthetase	131112.43.peg.1316,Octaprenyl diphosphate synthase / Dimethylallyltransferase / (2E,6E)-farnesyl diphosphate synthase / Geranylgeranyl pyrophosphate synthetase	131112.44.peg.1276,Octaprenyl diphosphate synthase / Dimethylallyltransferase / (2E,6E)-farnesyl diphosphate synthase / Geranylgeranyl pyrophosphate synthetase	131112.45.peg.1498,Octaprenyl diphosphate synthase / Dimethylallyltransferase / (2E,6E)-farnesyl diphosphate synthase / Geranylgeranyl pyrophosphate synthetase	131112.46.peg.1064,Octaprenyl diphosphate synthase / Dimethylallyltransferase / (2E,6E)-farnesyl diphosphate synthase / Geranylgeranyl pyrophosphate synthetase	131112.40.peg.1165,Octaprenyl diphosphate synthase / Dimethylallyltransferase / (2E,6E)-farnesyl diphosphate synthase / Geranylgeranyl pyrophosphate synthetase
BLT51_RS00650,NADH-quinone oxidoreductase subunit NuoN	14.peg.1243,NADH-ubiquinone oxidoreductase chain N (EC 1.6.5.3)	15.peg.1225,NADH-ubiquinone oxidoreductase chain N (EC 1.6.5.3)	131112.29.peg.1064,NADH-ubiquinone oxidoreductase chain N	131112.47.peg.1040,NADH-ubiquinone oxidoreductase chain N	131112.34.peg.1063,NADH-ubiquinone oxidoreductase chain N	16.peg.1066,NADH-ubiquinone oxidoreductase chain N (EC 1.6.5.3)	17.peg.1500,NADH-ubiquinone oxidoreductase chain N (EC 1.6.5.3)	131112.20.peg.1344,NADH-ubiquinone oxidoreductase chain N	131112.21.peg.1034,NADH-ubiquinone oxidoreductase chain N	131112.22.peg.887,NADH-ubiquinone oxidoreductase chain N	18.peg.1083,NADH-ubiquinone oxidoreductase chain N (EC 1.6.5.3)	131112.23.peg.1121,NADH-ubiquinone oxidoreductase chain N	131112.24.peg.1040,NADH-ubiquinone oxidoreductase chain N	131112.25.peg.772,NADH-ubiquinone oxidoreductase chain N	131112.35.peg.1024,NADH-ubiquinone oxidoreductase chain N	131112.26.peg.1232,NADH-ubiquinone oxidoreductase chain N	131112.27.peg.478,NADH-ubiquinone oxidoreductase chain N	131112.28.peg.865,NADH-ubiquinone oxidoreductase chain N	131112.30.peg.975,NADH-ubiquinone oxidoreductase chain N	131112.31.peg.592,NADH-ubiquinone oxidoreductase chain N	10.peg.1498,NADH-ubiquinone oxidoreductase chain N (EC 1.6.5.3)	7.peg.1270,NADH-ubiquinone oxidoreductase chain N (EC 1.6.5.3)	131112.32.peg.1099,NADH-ubiquinone oxidoreductase chain N	8.peg.1216,NADH-ubiquinone oxidoreductase chain N (EC 1.6.5.3)	131112.33.peg.1478,NADH-ubiquinone oxidoreductase chain N	131112.19.peg.1051,NADH-ubiquinone oxidoreductase chain N	9.peg.1207,NADH-ubiquinone oxidoreductase chain N (EC 1.6.5.3)	11.peg.1098,NADH-ubiquinone oxidoreductase chain N (EC 1.6.5.3)	12.peg.1366,NADH-ubiquinone oxidoreductase chain N (EC 1.6.5.3)	13.peg.1247,NADH-ubiquinone oxidoreductase chain N (EC 1.6.5.3)	131112.36.peg.1172,NADH-ubiquinone oxidoreductase chain N	131112.37.peg.1006,NADH-ubiquinone oxidoreductase chain N	131112.38.peg.1136,NADH-ubiquinone oxidoreductase chain N	131112.39.peg.1048,NADH-ubiquinone oxidoreductase chain N	131112.41.peg.1008,NADH-ubiquinone oxidoreductase chain N	131112.42.peg.994,NADH-ubiquinone oxidoreductase chain N	131112.43.peg.1315,NADH-ubiquinone oxidoreductase chain N	131112.44.peg.1277,NADH-ubiquinone oxidoreductase chain N	131112.45.peg.1497,NADH-ubiquinone oxidoreductase chain N	131112.46.peg.1063,NADH-ubiquinone oxidoreductase chain N	131112.40.peg.1166,NADH-ubiquinone oxidoreductase chain N
BLT51_RS00655,NADH-quinone oxidoreductase subunit M	14.peg.1242,NADH-ubiquinone oxidoreductase chain M (EC 1.6.5.3)	15.peg.1224,NADH-ubiquinone oxidoreductase chain M (EC 1.6.5.3)	131112.29.peg.1063,NADH-ubiquinone oxidoreductase chain M	131112.47.peg.1041,NADH-ubiquinone oxidoreductase chain M	131112.34.peg.1062,NADH-ubiquinone oxidoreductase chain M	16.peg.1067,NADH-ubiquinone oxidoreductase chain M (EC 1.6.5.3)	17.peg.1501,NADH-ubiquinone oxidoreductase chain M (EC 1.6.5.3)	131112.20.peg.1345,NADH-ubiquinone oxidoreductase chain M	131112.21.peg.1033,NADH-ubiquinone oxidoreductase chain M	131112.22.peg.886,NADH-ubiquinone oxidoreductase chain M	18.peg.1084,NADH-ubiquinone oxidoreductase chain M (EC 1.6.5.3)	131112.23.peg.1120,NADH-ubiquinone oxidoreductase chain M	131112.24.peg.1039,NADH-ubiquinone oxidoreductase chain M	131112.25.peg.771,NADH-ubiquinone oxidoreductase chain M	131112.35.peg.1025,NADH-ubiquinone oxidoreductase chain M	131112.26.peg.1231,NADH-ubiquinone oxidoreductase chain M	131112.27.peg.479,NADH-ubiquinone oxidoreductase chain M	131112.28.peg.866,NADH-ubiquinone oxidoreductase chain M	131112.30.peg.974,NADH-ubiquinone oxidoreductase chain M	131112.31.peg.593,NADH-ubiquinone oxidoreductase chain M	10.peg.1499,NADH-ubiquinone oxidoreductase chain M (EC 1.6.5.3)	7.peg.1269,NADH-ubiquinone oxidoreductase chain M (EC 1.6.5.3)	131112.32.peg.1098,NADH-ubiquinone oxidoreductase chain M	8.peg.1217,NADH-ubiquinone oxidoreductase chain M (EC 1.6.5.3)	131112.33.peg.1479,NADH-ubiquinone oxidoreductase chain M	131112.19.peg.1050,NADH-ubiquinone oxidoreductase chain M	9.peg.1208,NADH-ubiquinone oxidoreductase chain M (EC 1.6.5.3)	11.peg.1097,NADH-ubiquinone oxidoreductase chain M (EC 1.6.5.3)	12.peg.1367,NADH-ubiquinone oxidoreductase chain M (EC 1.6.5.3)	13.peg.1246,NADH-ubiquinone oxidoreductase chain M (EC 1.6.5.3)	131112.36.peg.1173,NADH-ubiquinone oxidoreductase chain M	131112.37.peg.1005,NADH-ubiquinone oxidoreductase chain M	131112.38.peg.1135,NADH-ubiquinone oxidoreductase chain M	131112.39.peg.1049,NADH-ubiquinone oxidoreductase chain M	131112.41.peg.1007,NADH-ubiquinone oxidoreductase chain M	131112.42.peg.995,NADH-ubiquinone oxidoreductase chain M	131112.43.peg.1314,NADH-ubiquinone oxidoreductase chain M	131112.44.peg.1278,NADH-ubiquinone oxidoreductase chain M	131112.45.peg.1496,NADH-ubiquinone oxidoreductase chain M	131112.46.peg.1062,NADH-ubiquinone oxidoreductase chain M	131112.40.peg.1167,NADH-ubiquinone oxidoreductase chain M
BLT51_RS00660,NADH-quinone oxidoreductase subunit L	14.peg.1241,NADH-ubiquinone oxidoreductase chain L (EC 1.6.5.3)	15.peg.1223,NADH-ubiquinone oxidoreductase chain L (EC 1.6.5.3)	131112.29.peg.1062,NADH-ubiquinone oxidoreductase chain L	131112.47.peg.1042,NADH-ubiquinone oxidoreductase chain L	131112.34.peg.1061,NADH-ubiquinone oxidoreductase chain L	16.peg.1068,NADH-ubiquinone oxidoreductase chain L (EC 1.6.5.3)	17.peg.1502,NADH-ubiquinone oxidoreductase chain L (EC 1.6.5.3)	131112.20.peg.1346,NADH-ubiquinone oxidoreductase chain L	131112.21.peg.1032,NADH-ubiquinone oxidoreductase chain L	131112.22.peg.885,NADH-ubiquinone oxidoreductase chain L	18.peg.1085,NADH-ubiquinone oxidoreductase chain L (EC 1.6.5.3)	131112.23.peg.1119,NADH-ubiquinone oxidoreductase chain L	131112.24.peg.1038,NADH-ubiquinone oxidoreductase chain L	131112.25.peg.770,NADH-ubiquinone oxidoreductase chain L	131112.35.peg.1026,NADH-ubiquinone oxidoreductase chain L	131112.26.peg.1230,NADH-ubiquinone oxidoreductase chain L	131112.27.peg.480,NADH-ubiquinone oxidoreductase chain L	131112.28.peg.867,NADH-ubiquinone oxidoreductase chain L	131112.30.peg.973,NADH-ubiquinone oxidoreductase chain L	- , -	10.peg.1500,NADH-ubiquinone oxidoreductase chain L (EC 1.6.5.3)	7.peg.1268,NADH-ubiquinone oxidoreductase chain L (EC 1.6.5.3)	131112.32.peg.1097,NADH-ubiquinone oxidoreductase chain L	8.peg.1218,NADH-ubiquinone oxidoreductase chain L (EC 1.6.5.3)	131112.33.peg.1480,NADH-ubiquinone oxidoreductase chain L	131112.19.peg.1049,NADH-ubiquinone oxidoreductase chain L	9.peg.1209,NADH-ubiquinone oxidoreductase chain L (EC 1.6.5.3)	11.peg.1096,NADH-ubiquinone oxidoreductase chain L (EC 1.6.5.3)	12.peg.1368,NADH-ubiquinone oxidoreductase chain L (EC 1.6.5.3)	13.peg.1245,NADH-ubiquinone oxidoreductase chain L (EC 1.6.5.3)	131112.36.peg.1174,NADH-ubiquinone oxidoreductase chain L	131112.37.peg.1004,NADH-ubiquinone oxidoreductase chain L	131112.38.peg.1134,NADH-ubiquinone oxidoreductase chain L	131112.39.peg.1050,NADH-ubiquinone oxidoreductase chain L	131112.41.peg.1006,NADH-ubiquinone oxidoreductase chain L	131112.42.peg.996,NADH-ubiquinone oxidoreductase chain L	131112.43.peg.1313,NADH-ubiquinone oxidoreductase chain L	131112.44.peg.1279,NADH-ubiquinone oxidoreductase chain L	131112.45.peg.1495,NADH-ubiquinone oxidoreductase chain L	131112.46.peg.1061,NADH-ubiquinone oxidoreductase chain L	131112.40.peg.1168,NADH-ubiquinone oxidoreductase chain L
BLT51_RS00665,NADH-quinone oxidoreductase subunit NuoK	14.peg.1240,NADH-ubiquinone oxidoreductase chain K (EC 1.6.5.3)	15.peg.1222,NADH-ubiquinone oxidoreductase chain K (EC 1.6.5.3)	131112.29.peg.1061,NADH-ubiquinone oxidoreductase chain K	131112.47.peg.1043,NADH-ubiquinone oxidoreductase chain K	131112.34.peg.1060,NADH-ubiquinone oxidoreductase chain K	16.peg.1069,NADH-ubiquinone oxidoreductase chain K (EC 1.6.5.3)	17.peg.1503,NADH-ubiquinone oxidoreductase chain K (EC 1.6.5.3)	131112.20.peg.1347,NADH-ubiquinone oxidoreductase chain K	131112.21.peg.1031,NADH-ubiquinone oxidoreductase chain K	131112.22.peg.884,NADH-ubiquinone oxidoreductase chain K	18.peg.1086,NADH-ubiquinone oxidoreductase chain K (EC 1.6.5.3)	131112.23.peg.1118,NADH-ubiquinone oxidoreductase chain K	131112.24.peg.1037,NADH-ubiquinone oxidoreductase chain K	131112.25.peg.769,NADH-ubiquinone oxidoreductase chain K	131112.35.peg.1027,NADH-ubiquinone oxidoreductase chain K	131112.26.peg.1229,NADH-ubiquinone oxidoreductase chain K	131112.27.peg.481,NADH-ubiquinone oxidoreductase chain K	131112.28.peg.868,NADH-ubiquinone oxidoreductase chain K	131112.30.peg.972,NADH-ubiquinone oxidoreductase chain K	131112.31.peg.1084,NADH-ubiquinone oxidoreductase chain K	10.peg.1501,NADH-ubiquinone oxidoreductase chain K (EC 1.6.5.3)	7.peg.1267,NADH-ubiquinone oxidoreductase chain K (EC 1.6.5.3)	131112.32.peg.1096,NADH-ubiquinone oxidoreductase chain K	8.peg.1219,NADH-ubiquinone oxidoreductase chain K (EC 1.6.5.3)	131112.33.peg.1481,NADH-ubiquinone oxidoreductase chain K	131112.19.peg.1048,NADH-ubiquinone oxidoreductase chain K	9.peg.1210,NADH-ubiquinone oxidoreductase chain K (EC 1.6.5.3)	11.peg.1095,NADH-ubiquinone oxidoreductase chain K (EC 1.6.5.3)	12.peg.1369,NADH-ubiquinone oxidoreductase chain K (EC 1.6.5.3)	13.peg.1244,NADH-ubiquinone oxidoreductase chain K (EC 1.6.5.3)	131112.36.peg.1175,NADH-ubiquinone oxidoreductase chain K	131112.37.peg.1003,NADH-ubiquinone oxidoreductase chain K	131112.38.peg.1133,NADH-ubiquinone oxidoreductase chain K	131112.39.peg.1051,NADH-ubiquinone oxidoreductase chain K	131112.41.peg.1005,NADH-ubiquinone oxidoreductase chain K	131112.42.peg.997,NADH-ubiquinone oxidoreductase chain K	131112.43.peg.1312,NADH-ubiquinone oxidoreductase chain K	131112.44.peg.1280,NADH-ubiquinone oxidoreductase chain K	131112.45.peg.1494,NADH-ubiquinone oxidoreductase chain K	131112.46.peg.1060,NADH-ubiquinone oxidoreductase chain K	131112.40.peg.1169,NADH-ubiquinone oxidoreductase chain K
BLT51_RS00670,NADH-quinone oxidoreductase subunit J	14.peg.1239,NADH-ubiquinone oxidoreductase chain J (EC 1.6.5.3)	15.peg.1221,NADH-ubiquinone oxidoreductase chain J (EC 1.6.5.3)	131112.29.peg.1060,NADH-ubiquinone oxidoreductase chain J	131112.47.peg.1044,NADH-ubiquinone oxidoreductase chain J	131112.34.peg.1059,NADH-ubiquinone oxidoreductase chain J	16.peg.1070,NADH-ubiquinone oxidoreductase chain J (EC 1.6.5.3)	17.peg.1504,NADH-ubiquinone oxidoreductase chain J (EC 1.6.5.3)	131112.20.peg.1348,NADH-ubiquinone oxidoreductase chain J	131112.21.peg.1030,NADH-ubiquinone oxidoreductase chain J	131112.22.peg.883,NADH-ubiquinone oxidoreductase chain J	18.peg.1087,NADH-ubiquinone oxidoreductase chain J (EC 1.6.5.3)	131112.23.peg.1117,NADH-ubiquinone oxidoreductase chain J	131112.24.peg.1036,NADH-ubiquinone oxidoreductase chain J	131112.25.peg.768,NADH-ubiquinone oxidoreductase chain J	131112.35.peg.1028,NADH-ubiquinone oxidoreductase chain J	131112.26.peg.1228,NADH-ubiquinone oxidoreductase chain J	131112.27.peg.482,NADH-ubiquinone oxidoreductase chain J	131112.28.peg.869,NADH-ubiquinone oxidoreductase chain J	131112.30.peg.971,NADH-ubiquinone oxidoreductase chain J	131112.31.peg.1085,NADH-ubiquinone oxidoreductase chain J	10.peg.1502,NADH-ubiquinone oxidoreductase chain J (EC 1.6.5.3)	7.peg.1266,NADH-ubiquinone oxidoreductase chain J (EC 1.6.5.3)	131112.32.peg.1095,NADH-ubiquinone oxidoreductase chain J	8.peg.1220,NADH-ubiquinone oxidoreductase chain J (EC 1.6.5.3)	131112.33.peg.1482,NADH-ubiquinone oxidoreductase chain J	131112.19.peg.1047,NADH-ubiquinone oxidoreductase chain J	9.peg.1211,NADH-ubiquinone oxidoreductase chain J (EC 1.6.5.3)	11.peg.1094,NADH-ubiquinone oxidoreductase chain J (EC 1.6.5.3)	12.peg.1370,NADH-ubiquinone oxidoreductase chain J (EC 1.6.5.3)	13.peg.1243,NADH-ubiquinone oxidoreductase chain J (EC 1.6.5.3)	131112.36.peg.1176,NADH-ubiquinone oxidoreductase chain J	131112.37.peg.1002,NADH-ubiquinone oxidoreductase chain J	131112.38.peg.1132,NADH-ubiquinone oxidoreductase chain J	131112.39.peg.1052,NADH-ubiquinone oxidoreductase chain J	131112.41.peg.1004,NADH-ubiquinone oxidoreductase chain J	131112.42.peg.998,NADH-ubiquinone oxidoreductase chain J	131112.43.peg.1311,NADH-ubiquinone oxidoreductase chain J	131112.44.peg.1281,NADH-ubiquinone oxidoreductase chain J	131112.45.peg.1493,NADH-ubiquinone oxidoreductase chain J	131112.46.peg.1059,NADH-ubiquinone oxidoreductase chain J	131112.40.peg.1170,NADH-ubiquinone oxidoreductase chain J
BLT51_RS00675,NADH-quinone oxidoreductase subunit NuoI	14.peg.1238,NADH-ubiquinone oxidoreductase chain I (EC 1.6.5.3)	15.peg.1220,NADH-ubiquinone oxidoreductase chain I (EC 1.6.5.3)	131112.29.peg.1059,NADH-ubiquinone oxidoreductase chain I	131112.47.peg.1045,NADH-ubiquinone oxidoreductase chain I	131112.34.peg.1058,NADH-ubiquinone oxidoreductase chain I	16.peg.1071,NADH-ubiquinone oxidoreductase chain I (EC 1.6.5.3)	17.peg.1505,NADH-ubiquinone oxidoreductase chain I (EC 1.6.5.3)	131112.20.peg.1349,NADH-ubiquinone oxidoreductase chain I	131112.21.peg.1029,NADH-ubiquinone oxidoreductase chain I	131112.22.peg.882,NADH-ubiquinone oxidoreductase chain I	18.peg.1088,NADH-ubiquinone oxidoreductase chain I (EC 1.6.5.3)	131112.23.peg.1116,NADH-ubiquinone oxidoreductase chain I	131112.24.peg.1035,NADH-ubiquinone oxidoreductase chain I	131112.25.peg.767,NADH-ubiquinone oxidoreductase chain I	131112.35.peg.1029,NADH-ubiquinone oxidoreductase chain I	131112.26.peg.1227,NADH-ubiquinone oxidoreductase chain I	131112.27.peg.483,NADH-ubiquinone oxidoreductase chain I	131112.28.peg.870,NADH-ubiquinone oxidoreductase chain I	131112.30.peg.970,NADH-ubiquinone oxidoreductase chain I	131112.31.peg.1086,NADH-ubiquinone oxidoreductase chain I	10.peg.1503,NADH-ubiquinone oxidoreductase chain I (EC 1.6.5.3)	7.peg.1265,NADH-ubiquinone oxidoreductase chain I (EC 1.6.5.3)	131112.32.peg.1094,NADH-ubiquinone oxidoreductase chain I	8.peg.1221,NADH-ubiquinone oxidoreductase chain I (EC 1.6.5.3)	131112.33.peg.1483,NADH-ubiquinone oxidoreductase chain I	131112.19.peg.1046,NADH-ubiquinone oxidoreductase chain I	9.peg.1212,NADH-ubiquinone oxidoreductase chain I (EC 1.6.5.3)	11.peg.1093,NADH-ubiquinone oxidoreductase chain I (EC 1.6.5.3)	12.peg.1371,NADH-ubiquinone oxidoreductase chain I (EC 1.6.5.3)	13.peg.1242,NADH-ubiquinone oxidoreductase chain I (EC 1.6.5.3)	131112.36.peg.1177,NADH-ubiquinone oxidoreductase chain I	131112.37.peg.1001,NADH-ubiquinone oxidoreductase chain I	131112.38.peg.1131,NADH-ubiquinone oxidoreductase chain I	131112.39.peg.1053,NADH-ubiquinone oxidoreductase chain I	131112.41.peg.1003,NADH-ubiquinone oxidoreductase chain I	131112.42.peg.999,NADH-ubiquinone oxidoreductase chain I	131112.43.peg.1310,NADH-ubiquinone oxidoreductase chain I	131112.44.peg.1282,NADH-ubiquinone oxidoreductase chain I	131112.45.peg.1492,NADH-ubiquinone oxidoreductase chain I	131112.46.peg.1058,NADH-ubiquinone oxidoreductase chain I	131112.40.peg.1171,NADH-ubiquinone oxidoreductase chain I
BLT51_RS00680,NADH-quinone oxidoreductase subunit NuoH	14.peg.1237,NADH-ubiquinone oxidoreductase chain H (EC 1.6.5.3)	15.peg.1219,NADH-ubiquinone oxidoreductase chain H (EC 1.6.5.3)	131112.29.peg.1058,NADH-ubiquinone oxidoreductase chain H	131112.47.peg.1046,NADH-ubiquinone oxidoreductase chain H	131112.34.peg.1057,NADH-ubiquinone oxidoreductase chain H	16.peg.1072,NADH-ubiquinone oxidoreductase chain H (EC 1.6.5.3)	17.peg.1506,NADH-ubiquinone oxidoreductase chain H (EC 1.6.5.3)	131112.20.peg.1350,NADH-ubiquinone oxidoreductase chain H	131112.21.peg.1028,NADH-ubiquinone oxidoreductase chain H	131112.22.peg.881,NADH-ubiquinone oxidoreductase chain H	18.peg.1089,NADH-ubiquinone oxidoreductase chain H (EC 1.6.5.3)	131112.23.peg.1115,NADH-ubiquinone oxidoreductase chain H	131112.24.peg.1034,NADH-ubiquinone oxidoreductase chain H	131112.25.peg.766,NADH-ubiquinone oxidoreductase chain H	131112.35.peg.1030,NADH-ubiquinone oxidoreductase chain H	131112.26.peg.1226,NADH-ubiquinone oxidoreductase chain H	131112.27.peg.484,NADH-ubiquinone oxidoreductase chain H	131112.28.peg.871,NADH-ubiquinone oxidoreductase chain H	131112.30.peg.969,NADH-ubiquinone oxidoreductase chain H	131112.31.peg.1087,NADH-ubiquinone oxidoreductase chain H	10.peg.1504,NADH-ubiquinone oxidoreductase chain H (EC 1.6.5.3)	7.peg.1264,NADH-ubiquinone oxidoreductase chain H (EC 1.6.5.3)	131112.32.peg.1093,NADH-ubiquinone oxidoreductase chain H	8.peg.1222,NADH-ubiquinone oxidoreductase chain H (EC 1.6.5.3)	131112.33.peg.1484,NADH-ubiquinone oxidoreductase chain H	131112.19.peg.1045,NADH-ubiquinone oxidoreductase chain H	9.peg.1213,NADH-ubiquinone oxidoreductase chain H (EC 1.6.5.3)	11.peg.1092,NADH-ubiquinone oxidoreductase chain H (EC 1.6.5.3)	12.peg.1372,NADH-ubiquinone oxidoreductase chain H (EC 1.6.5.3)	13.peg.1241,NADH-ubiquinone oxidoreductase chain H (EC 1.6.5.3)	131112.36.peg.1178,NADH-ubiquinone oxidoreductase chain H	131112.37.peg.1000,NADH-ubiquinone oxidoreductase chain H	131112.38.peg.1130,NADH-ubiquinone oxidoreductase chain H	131112.39.peg.1054,NADH-ubiquinone oxidoreductase chain H	131112.41.peg.1002,NADH-ubiquinone oxidoreductase chain H	131112.42.peg.1000,NADH-ubiquinone oxidoreductase chain H	131112.43.peg.1309,NADH-ubiquinone oxidoreductase chain H	131112.44.peg.1283,NADH-ubiquinone oxidoreductase chain H	131112.45.peg.1491,NADH-ubiquinone oxidoreductase chain H	131112.46.peg.1057,NADH-ubiquinone oxidoreductase chain H	131112.40.peg.1172,NADH-ubiquinone oxidoreductase chain H
BLT51_RS00685,NADH-quinone oxidoreductase subunit G	14.peg.1236,NADH-ubiquinone oxidoreductase chain G (EC 1.6.5.3)	15.peg.1218,NADH-ubiquinone oxidoreductase chain G (EC 1.6.5.3)	131112.29.peg.1057,NADH-ubiquinone oxidoreductase chain G	131112.47.peg.1047,NADH-ubiquinone oxidoreductase chain G	131112.34.peg.1056,NADH-ubiquinone oxidoreductase chain G	16.peg.1073,NADH-ubiquinone oxidoreductase chain G (EC 1.6.5.3)	17.peg.1507,NADH-ubiquinone oxidoreductase chain G (EC 1.6.5.3)	131112.20.peg.1351,NADH-ubiquinone oxidoreductase chain G	131112.21.peg.1027,NADH-ubiquinone oxidoreductase chain G	131112.22.peg.880,NADH-ubiquinone oxidoreductase chain G	18.peg.1090,NADH-ubiquinone oxidoreductase chain G (EC 1.6.5.3)	131112.23.peg.1114,NADH-ubiquinone oxidoreductase chain G	131112.24.peg.1033,NADH-ubiquinone oxidoreductase chain G	131112.25.peg.765,NADH-ubiquinone oxidoreductase chain G	131112.35.peg.1031,NADH-ubiquinone oxidoreductase chain G	131112.26.peg.1225,NADH-ubiquinone oxidoreductase chain G	131112.27.peg.485,NADH-ubiquinone oxidoreductase chain G	131112.28.peg.872,NADH-ubiquinone oxidoreductase chain G	131112.30.peg.968,NADH-ubiquinone oxidoreductase chain G	131112.31.peg.1088,NADH-ubiquinone oxidoreductase chain G	10.peg.1505,NADH-ubiquinone oxidoreductase chain G (EC 1.6.5.3)	7.peg.1263,NADH-ubiquinone oxidoreductase chain G (EC 1.6.5.3)	131112.32.peg.1092,NADH-ubiquinone oxidoreductase chain G	8.peg.1223,NADH-ubiquinone oxidoreductase chain G (EC 1.6.5.3)	131112.33.peg.1485,NADH-ubiquinone oxidoreductase chain G	131112.19.peg.1044,NADH-ubiquinone oxidoreductase chain G	9.peg.1214,NADH-ubiquinone oxidoreductase chain G (EC 1.6.5.3)	11.peg.1091,NADH-ubiquinone oxidoreductase chain G (EC 1.6.5.3)	12.peg.1373,NADH-ubiquinone oxidoreductase chain G (EC 1.6.5.3)	13.peg.1240,NADH-ubiquinone oxidoreductase chain G (EC 1.6.5.3)	131112.36.peg.1179,NADH-ubiquinone oxidoreductase chain G	131112.37.peg.999,NADH-ubiquinone oxidoreductase chain G	131112.38.peg.1129,NADH-ubiquinone oxidoreductase chain G	131112.39.peg.1055,NADH-ubiquinone oxidoreductase chain G	131112.41.peg.1001,NADH-ubiquinone oxidoreductase chain G	131112.42.peg.1001,NADH-ubiquinone oxidoreductase chain G	131112.43.peg.1308,NADH-ubiquinone oxidoreductase chain G	131112.44.peg.1284,NADH-ubiquinone oxidoreductase chain G	131112.45.peg.1490,NADH-ubiquinone oxidoreductase chain G	131112.46.peg.1056,NADH-ubiquinone oxidoreductase chain G	131112.40.peg.1173,NADH-ubiquinone oxidoreductase chain G
BLT51_RS00690,NADH oxidoreductase (quinone) subunit F	14.peg.1235,NADH-ubiquinone oxidoreductase chain F (EC 1.6.5.3)	15.peg.1217,NADH-ubiquinone oxidoreductase chain F (EC 1.6.5.3)	131112.29.peg.1056,NADH-ubiquinone oxidoreductase chain F	131112.47.peg.1048,NADH-ubiquinone oxidoreductase chain F	131112.34.peg.1055,NADH-ubiquinone oxidoreductase chain F	16.peg.1074,NADH-ubiquinone oxidoreductase chain F (EC 1.6.5.3)	17.peg.1508,NADH-ubiquinone oxidoreductase chain F (EC 1.6.5.3)	131112.20.peg.1352,NADH-ubiquinone oxidoreductase chain F	131112.21.peg.1026,NADH-ubiquinone oxidoreductase chain F	131112.22.peg.879,NADH-ubiquinone oxidoreductase chain F	18.peg.1091,NADH-ubiquinone oxidoreductase chain F (EC 1.6.5.3)	131112.23.peg.1113,NADH-ubiquinone oxidoreductase chain F	131112.24.peg.1032,NADH-ubiquinone oxidoreductase chain F	131112.25.peg.764,NADH-ubiquinone oxidoreductase chain F	131112.35.peg.1032,NADH-ubiquinone oxidoreductase chain F	131112.26.peg.1224,NADH-ubiquinone oxidoreductase chain F	131112.27.peg.486,NADH-ubiquinone oxidoreductase chain F	131112.28.peg.873,NADH-ubiquinone oxidoreductase chain F	131112.30.peg.967,NADH-ubiquinone oxidoreductase chain F	131112.31.peg.1089,NADH-ubiquinone oxidoreductase chain F	10.peg.1506,NADH-ubiquinone oxidoreductase chain F (EC 1.6.5.3)	7.peg.1262,NADH-ubiquinone oxidoreductase chain F (EC 1.6.5.3)	131112.32.peg.1091,NADH-ubiquinone oxidoreductase chain F	8.peg.1224,NADH-ubiquinone oxidoreductase chain F (EC 1.6.5.3)	131112.33.peg.1486,NADH-ubiquinone oxidoreductase chain F	131112.19.peg.1043,NADH-ubiquinone oxidoreductase chain F	9.peg.1215,NADH-ubiquinone oxidoreductase chain F (EC 1.6.5.3)	11.peg.1090,NADH-ubiquinone oxidoreductase chain F (EC 1.6.5.3)	12.peg.1374,NADH-ubiquinone oxidoreductase chain F (EC 1.6.5.3)	13.peg.1239,NADH-ubiquinone oxidoreductase chain F (EC 1.6.5.3)	131112.36.peg.1180,NADH-ubiquinone oxidoreductase chain F	131112.37.peg.998,NADH-ubiquinone oxidoreductase chain F	131112.38.peg.1128,NADH-ubiquinone oxidoreductase chain F	131112.39.peg.1056,NADH-ubiquinone oxidoreductase chain F	131112.41.peg.1000,NADH-ubiquinone oxidoreductase chain F	131112.42.peg.1002,NADH-ubiquinone oxidoreductase chain F	131112.43.peg.1307,NADH-ubiquinone oxidoreductase chain F	131112.44.peg.1285,NADH-ubiquinone oxidoreductase chain F	131112.45.peg.1489,NADH-ubiquinone oxidoreductase chain F	131112.46.peg.1055,NADH-ubiquinone oxidoreductase chain F	131112.40.peg.1174,NADH-ubiquinone oxidoreductase chain F
BLT51_RS00695,NADH-quinone oxidoreductase subunit NuoE	14.peg.1234,NADH-ubiquinone oxidoreductase chain E (EC 1.6.5.3)	15.peg.1216,NADH-ubiquinone oxidoreductase chain E (EC 1.6.5.3)	131112.29.peg.1055,NADH-ubiquinone oxidoreductase chain E	131112.47.peg.1049,NADH-ubiquinone oxidoreductase chain E	131112.34.peg.1054,NADH-ubiquinone oxidoreductase chain E	16.peg.1075,NADH-ubiquinone oxidoreductase chain E (EC 1.6.5.3)	17.peg.1509,NADH-ubiquinone oxidoreductase chain E (EC 1.6.5.3)	131112.20.peg.1353,NADH-ubiquinone oxidoreductase chain E	131112.21.peg.1025,NADH-ubiquinone oxidoreductase chain E	131112.22.peg.878,NADH-ubiquinone oxidoreductase chain E	18.peg.1092,NADH-ubiquinone oxidoreductase chain E (EC 1.6.5.3)	131112.23.peg.1112,NADH-ubiquinone oxidoreductase chain E	131112.24.peg.1031,NADH-ubiquinone oxidoreductase chain E	131112.25.peg.763,NADH-ubiquinone oxidoreductase chain E	131112.35.peg.1033,NADH-ubiquinone oxidoreductase chain E	131112.26.peg.1223,NADH-ubiquinone oxidoreductase chain E	131112.27.peg.487,NADH-ubiquinone oxidoreductase chain E	131112.28.peg.874,NADH-ubiquinone oxidoreductase chain E	131112.30.peg.966,NADH-ubiquinone oxidoreductase chain E	131112.31.peg.1090,NADH-ubiquinone oxidoreductase chain E	10.peg.1507,NADH-ubiquinone oxidoreductase chain E (EC 1.6.5.3)	7.peg.1261,NADH-ubiquinone oxidoreductase chain E (EC 1.6.5.3)	131112.32.peg.1090,NADH-ubiquinone oxidoreductase chain E	8.peg.1225,NADH-ubiquinone oxidoreductase chain E (EC 1.6.5.3)	131112.33.peg.1487,NADH-ubiquinone oxidoreductase chain E	131112.19.peg.1042,NADH-ubiquinone oxidoreductase chain E	9.peg.1216,NADH-ubiquinone oxidoreductase chain E (EC 1.6.5.3)	11.peg.1089,NADH-ubiquinone oxidoreductase chain E (EC 1.6.5.3)	12.peg.1375,NADH-ubiquinone oxidoreductase chain E (EC 1.6.5.3)	13.peg.1238,NADH-ubiquinone oxidoreductase chain E (EC 1.6.5.3)	131112.36.peg.1181,NADH-ubiquinone oxidoreductase chain E	131112.37.peg.997,NADH-ubiquinone oxidoreductase chain E	131112.38.peg.1127,NADH-ubiquinone oxidoreductase chain E	131112.39.peg.1057,NADH-ubiquinone oxidoreductase chain E	131112.41.peg.999,NADH-ubiquinone oxidoreductase chain E	131112.42.peg.1003,NADH-ubiquinone oxidoreductase chain E	131112.43.peg.1306,NADH-ubiquinone oxidoreductase chain E	131112.44.peg.1286,NADH-ubiquinone oxidoreductase chain E	131112.45.peg.1488,NADH-ubiquinone oxidoreductase chain E	131112.46.peg.1054,NADH-ubiquinone oxidoreductase chain E	131112.40.peg.1175,NADH-ubiquinone oxidoreductase chain E
BLT51_RS00700,NADH-quinone oxidoreductase subunit NuoD	14.peg.1233,NADH-ubiquinone oxidoreductase chain D (EC 1.6.5.3)	15.peg.1215,NADH-ubiquinone oxidoreductase chain D (EC 1.6.5.3)	131112.29.peg.1054,NADH-ubiquinone oxidoreductase chain D	131112.47.peg.1050,NADH-ubiquinone oxidoreductase chain D	131112.34.peg.1053,NADH-ubiquinone oxidoreductase chain D	16.peg.1076,NADH-ubiquinone oxidoreductase chain D (EC 1.6.5.3)	17.peg.1510,NADH-ubiquinone oxidoreductase chain D (EC 1.6.5.3)	131112.20.peg.1354,NADH-ubiquinone oxidoreductase chain D	131112.21.peg.1024,NADH-ubiquinone oxidoreductase chain D	131112.22.peg.877,NADH-ubiquinone oxidoreductase chain D	18.peg.1093,NADH-ubiquinone oxidoreductase chain D (EC 1.6.5.3)	131112.23.peg.1111,NADH-ubiquinone oxidoreductase chain D	131112.24.peg.1030,NADH-ubiquinone oxidoreductase chain D	131112.25.peg.762,NADH-ubiquinone oxidoreductase chain D	131112.35.peg.1034,NADH-ubiquinone oxidoreductase chain D	131112.26.peg.1222,NADH-ubiquinone oxidoreductase chain D	131112.27.peg.488,NADH-ubiquinone oxidoreductase chain D	131112.28.peg.875,NADH-ubiquinone oxidoreductase chain D	131112.30.peg.965,NADH-ubiquinone oxidoreductase chain D	131112.31.peg.1091,NADH-ubiquinone oxidoreductase chain D	10.peg.1508,NADH-ubiquinone oxidoreductase chain D (EC 1.6.5.3)	7.peg.1260,NADH-ubiquinone oxidoreductase chain D (EC 1.6.5.3)	131112.32.peg.1089,NADH-ubiquinone oxidoreductase chain D	8.peg.1226,NADH-ubiquinone oxidoreductase chain D (EC 1.6.5.3)	131112.33.peg.1488,NADH-ubiquinone oxidoreductase chain D	131112.19.peg.1041,NADH-ubiquinone oxidoreductase chain D	9.peg.1217,NADH-ubiquinone oxidoreductase chain D (EC 1.6.5.3)	11.peg.1088,NADH-ubiquinone oxidoreductase chain D (EC 1.6.5.3)	12.peg.1376,NADH-ubiquinone oxidoreductase chain D (EC 1.6.5.3)	13.peg.1237,NADH-ubiquinone oxidoreductase chain D (EC 1.6.5.3)	131112.36.peg.1182,NADH-ubiquinone oxidoreductase chain D	131112.37.peg.996,NADH-ubiquinone oxidoreductase chain D	131112.38.peg.1126,NADH-ubiquinone oxidoreductase chain D	131112.39.peg.1058,NADH-ubiquinone oxidoreductase chain D	131112.41.peg.998,NADH-ubiquinone oxidoreductase chain D	131112.42.peg.1004,NADH-ubiquinone oxidoreductase chain D	131112.43.peg.1305,NADH-ubiquinone oxidoreductase chain D	131112.44.peg.1287,NADH-ubiquinone oxidoreductase chain D	131112.45.peg.1487,NADH-ubiquinone oxidoreductase chain D	131112.46.peg.1053,NADH-ubiquinone oxidoreductase chain D	131112.40.peg.1176,NADH-ubiquinone oxidoreductase chain D
BLT51_RS00705,NADH-quinone oxidoreductase subunit C	14.peg.1232,NADH-ubiquinone oxidoreductase chain C (EC 1.6.5.3)	15.peg.1214,NADH-ubiquinone oxidoreductase chain C (EC 1.6.5.3)	131112.29.peg.1053,NADH-ubiquinone oxidoreductase chain C	131112.47.peg.1051,NADH-ubiquinone oxidoreductase chain C	131112.34.peg.1052,NADH-ubiquinone oxidoreductase chain C	16.peg.1077,NADH-ubiquinone oxidoreductase chain C (EC 1.6.5.3)	17.peg.1511,NADH-ubiquinone oxidoreductase chain C (EC 1.6.5.3)	131112.20.peg.1355,NADH-ubiquinone oxidoreductase chain C	131112.21.peg.1023,NADH-ubiquinone oxidoreductase chain C	131112.22.peg.876,NADH-ubiquinone oxidoreductase chain C	18.peg.1094,NADH-ubiquinone oxidoreductase chain C (EC 1.6.5.3)	131112.23.peg.1110,NADH-ubiquinone oxidoreductase chain C	131112.24.peg.1029,NADH-ubiquinone oxidoreductase chain C	131112.25.peg.761,NADH-ubiquinone oxidoreductase chain C	131112.35.peg.1035,NADH-ubiquinone oxidoreductase chain C	131112.26.peg.1221,NADH-ubiquinone oxidoreductase chain C	131112.27.peg.489,NADH-ubiquinone oxidoreductase chain C	131112.28.peg.876,NADH-ubiquinone oxidoreductase chain C	131112.30.peg.964,NADH-ubiquinone oxidoreductase chain C	131112.31.peg.1092,NADH-ubiquinone oxidoreductase chain C	10.peg.1509,NADH-ubiquinone oxidoreductase chain C (EC 1.6.5.3)	7.peg.1259,NADH-ubiquinone oxidoreductase chain C (EC 1.6.5.3)	131112.32.peg.1088,NADH-ubiquinone oxidoreductase chain C	8.peg.1227,NADH-ubiquinone oxidoreductase chain C (EC 1.6.5.3)	131112.33.peg.1489,NADH-ubiquinone oxidoreductase chain C	- , -	9.peg.1218,NADH-ubiquinone oxidoreductase chain C (EC 1.6.5.3)	11.peg.1087,NADH-ubiquinone oxidoreductase chain C (EC 1.6.5.3)	12.peg.1377,NADH-ubiquinone oxidoreductase chain C (EC 1.6.5.3)	13.peg.1236,NADH-ubiquinone oxidoreductase chain C (EC 1.6.5.3)	131112.36.peg.1183,NADH-ubiquinone oxidoreductase chain C	131112.37.peg.995,NADH-ubiquinone oxidoreductase chain C	131112.38.peg.1125,NADH-ubiquinone oxidoreductase chain C	131112.39.peg.1059,NADH-ubiquinone oxidoreductase chain C	131112.41.peg.997,NADH-ubiquinone oxidoreductase chain C	131112.42.peg.1005,NADH-ubiquinone oxidoreductase chain C	131112.43.peg.1304,NADH-ubiquinone oxidoreductase chain C	131112.44.peg.1288,NADH-ubiquinone oxidoreductase chain C	131112.45.peg.1486,NADH-ubiquinone oxidoreductase chain C	131112.46.peg.1052,NADH-ubiquinone oxidoreductase chain C	131112.40.peg.1177,NADH-ubiquinone oxidoreductase chain C
BLT51_RS00710,NADH-quinone oxidoreductase subunit B	14.peg.1231,NADH-ubiquinone oxidoreductase chain B (EC 1.6.5.3)	15.peg.1213,NADH-ubiquinone oxidoreductase chain B (EC 1.6.5.3)	131112.29.peg.1052,NADH-ubiquinone oxidoreductase chain B	131112.47.peg.1052,NADH-ubiquinone oxidoreductase chain B	131112.34.peg.1051,NADH-ubiquinone oxidoreductase chain B	16.peg.1078,NADH-ubiquinone oxidoreductase chain B (EC 1.6.5.3)	17.peg.1512,NADH-ubiquinone oxidoreductase chain B (EC 1.6.5.3)	131112.20.peg.1356,NADH-ubiquinone oxidoreductase chain B	131112.21.peg.1022,NADH-ubiquinone oxidoreductase chain B	131112.22.peg.875,NADH-ubiquinone oxidoreductase chain B	18.peg.1095,NADH-ubiquinone oxidoreductase chain B (EC 1.6.5.3)	131112.23.peg.1109,NADH-ubiquinone oxidoreductase chain B	131112.24.peg.1028,NADH-ubiquinone oxidoreductase chain B	131112.25.peg.760,NADH-ubiquinone oxidoreductase chain B	131112.35.peg.1036,NADH-ubiquinone oxidoreductase chain B	131112.26.peg.1220,NADH-ubiquinone oxidoreductase chain B	131112.27.peg.490,NADH-ubiquinone oxidoreductase chain B	131112.28.peg.877,NADH-ubiquinone oxidoreductase chain B	131112.30.peg.963,NADH-ubiquinone oxidoreductase chain B	131112.31.peg.1093,NADH-ubiquinone oxidoreductase chain B	10.peg.1510,NADH-ubiquinone oxidoreductase chain B (EC 1.6.5.3)	7.peg.1258,NADH-ubiquinone oxidoreductase chain B (EC 1.6.5.3)	131112.32.peg.1087,NADH-ubiquinone oxidoreductase chain B	8.peg.1228,NADH-ubiquinone oxidoreductase chain B (EC 1.6.5.3)	131112.33.peg.1490,NADH-ubiquinone oxidoreductase chain B	131112.19.peg.1040,NADH-ubiquinone oxidoreductase chain B	9.peg.1219,NADH-ubiquinone oxidoreductase chain B (EC 1.6.5.3)	11.peg.1086,NADH-ubiquinone oxidoreductase chain B (EC 1.6.5.3)	12.peg.1378,NADH-ubiquinone oxidoreductase chain B (EC 1.6.5.3)	13.peg.1235,NADH-ubiquinone oxidoreductase chain B (EC 1.6.5.3)	131112.36.peg.1184,NADH-ubiquinone oxidoreductase chain B	131112.37.peg.994,NADH-ubiquinone oxidoreductase chain B	131112.38.peg.1124,NADH-ubiquinone oxidoreductase chain B	131112.39.peg.1060,NADH-ubiquinone oxidoreductase chain B	131112.41.peg.996,NADH-ubiquinone oxidoreductase chain B	131112.42.peg.1006,NADH-ubiquinone oxidoreductase chain B	131112.43.peg.1303,NADH-ubiquinone oxidoreductase chain B	131112.44.peg.1289,NADH-ubiquinone oxidoreductase chain B	131112.45.peg.1485,NADH-ubiquinone oxidoreductase chain B	131112.46.peg.1051,NADH-ubiquinone oxidoreductase chain B	131112.40.peg.1178,NADH-ubiquinone oxidoreductase chain B
BLT51_RS00715,NADH-quinone oxidoreductase subunit A	14.peg.1230,NADH ubiquinone oxidoreductase chain A (EC 1.6.5.3)	15.peg.1212,NADH ubiquinone oxidoreductase chain A (EC 1.6.5.3)	131112.29.peg.1051,NADH ubiquinone oxidoreductase chain A	131112.47.peg.1053,NADH ubiquinone oxidoreductase chain A	131112.34.peg.1050,NADH ubiquinone oxidoreductase chain A	16.peg.1079,NADH ubiquinone oxidoreductase chain A (EC 1.6.5.3)	17.peg.1513,NADH ubiquinone oxidoreductase chain A (EC 1.6.5.3)	131112.20.peg.1357,NADH ubiquinone oxidoreductase chain A	131112.21.peg.1021,NADH ubiquinone oxidoreductase chain A	131112.22.peg.874,NADH ubiquinone oxidoreductase chain A	18.peg.1096,NADH ubiquinone oxidoreductase chain A (EC 1.6.5.3)	131112.23.peg.1108,NADH ubiquinone oxidoreductase chain A	131112.24.peg.1027,NADH ubiquinone oxidoreductase chain A	131112.25.peg.759,NADH ubiquinone oxidoreductase chain A	131112.35.peg.1037,NADH ubiquinone oxidoreductase chain A	131112.26.peg.1219,NADH ubiquinone oxidoreductase chain A	131112.27.peg.491,NADH ubiquinone oxidoreductase chain A	131112.28.peg.878,NADH ubiquinone oxidoreductase chain A	131112.30.peg.962,NADH ubiquinone oxidoreductase chain A	131112.31.peg.1094,NADH ubiquinone oxidoreductase chain A	10.peg.1511,NADH ubiquinone oxidoreductase chain A (EC 1.6.5.3)	7.peg.1257,NADH ubiquinone oxidoreductase chain A (EC 1.6.5.3)	131112.32.peg.1086,NADH ubiquinone oxidoreductase chain A	8.peg.1229,NADH ubiquinone oxidoreductase chain A (EC 1.6.5.3)	131112.33.peg.1491,NADH ubiquinone oxidoreductase chain A	131112.19.peg.1039,NADH ubiquinone oxidoreductase chain A	9.peg.1220,NADH ubiquinone oxidoreductase chain A (EC 1.6.5.3)	11.peg.1085,NADH ubiquinone oxidoreductase chain A (EC 1.6.5.3)	12.peg.1379,NADH ubiquinone oxidoreductase chain A (EC 1.6.5.3)	13.peg.1234,NADH ubiquinone oxidoreductase chain A (EC 1.6.5.3)	131112.36.peg.1185,NADH ubiquinone oxidoreductase chain A	131112.37.peg.993,NADH ubiquinone oxidoreductase chain A	131112.38.peg.1123,NADH ubiquinone oxidoreductase chain A	131112.39.peg.1061,NADH ubiquinone oxidoreductase chain A	131112.41.peg.995,NADH ubiquinone oxidoreductase chain A	131112.42.peg.1007,NADH ubiquinone oxidoreductase chain A	131112.43.peg.1302,NADH ubiquinone oxidoreductase chain A	131112.44.peg.1290,NADH ubiquinone oxidoreductase chain A	131112.45.peg.1484,NADH ubiquinone oxidoreductase chain A	131112.46.peg.1050,NADH ubiquinone oxidoreductase chain A	131112.40.peg.1179,NADH ubiquinone oxidoreductase chain A
BLT51_RS00720,FAD-dependent oxidoreductase	14.peg.1229,geranylgeranyl reductase	15.peg.1211,geranylgeranyl reductase	131112.29.peg.1050,Electron transfer flavoprotein-ubiquinone oxidoreductase	131112.47.peg.1054,Electron transfer flavoprotein-ubiquinone oxidoreductase	131112.34.peg.1049,Electron transfer flavoprotein-ubiquinone oxidoreductase	16.peg.1080,geranylgeranyl reductase	17.peg.1514,geranylgeranyl reductase	131112.20.peg.1358,Electron transfer flavoprotein-ubiquinone oxidoreductase	131112.21.peg.1020,Electron transfer flavoprotein-ubiquinone oxidoreductase	131112.22.peg.873,Electron transfer flavoprotein-ubiquinone oxidoreductase	18.peg.1097,geranylgeranyl reductase	131112.23.peg.1107,Electron transfer flavoprotein-ubiquinone oxidoreductase	131112.24.peg.1026,Electron transfer flavoprotein-ubiquinone oxidoreductase	131112.25.peg.758,Electron transfer flavoprotein-ubiquinone oxidoreductase	131112.35.peg.1038,Electron transfer flavoprotein-ubiquinone oxidoreductase	131112.26.peg.1218,Electron transfer flavoprotein-ubiquinone oxidoreductase	131112.27.peg.492,Electron transfer flavoprotein-ubiquinone oxidoreductase	131112.28.peg.879,Electron transfer flavoprotein-ubiquinone oxidoreductase	131112.30.peg.961,Electron transfer flavoprotein-ubiquinone oxidoreductase	131112.31.peg.1095,Electron transfer flavoprotein-ubiquinone oxidoreductase	10.peg.1512,geranylgeranyl reductase	7.peg.1256,geranylgeranyl reductase	131112.32.peg.1085,Electron transfer flavoprotein-ubiquinone oxidoreductase	8.peg.1230,geranylgeranyl reductase	131112.33.peg.1492,Electron transfer flavoprotein-ubiquinone oxidoreductase	131112.19.peg.1038,Electron transfer flavoprotein-ubiquinone oxidoreductase	9.peg.1221,geranylgeranyl reductase	11.peg.1084,geranylgeranyl reductase	12.peg.1380,geranylgeranyl reductase	13.peg.1233,geranylgeranyl reductase	131112.36.peg.1186,Electron transfer flavoprotein-ubiquinone oxidoreductase	131112.37.peg.992,Electron transfer flavoprotein-ubiquinone oxidoreductase	131112.38.peg.1122,Electron transfer flavoprotein-ubiquinone oxidoreductase	131112.39.peg.1062,Electron transfer flavoprotein-ubiquinone oxidoreductase	131112.41.peg.994,Electron transfer flavoprotein-ubiquinone oxidoreductase	131112.42.peg.1008,Electron transfer flavoprotein-ubiquinone oxidoreductase	131112.43.peg.1301,Electron transfer flavoprotein-ubiquinone oxidoreductase	131112.44.peg.1291,Electron transfer flavoprotein-ubiquinone oxidoreductase	131112.45.peg.1483,Electron transfer flavoprotein-ubiquinone oxidoreductase	131112.46.peg.1049,Electron transfer flavoprotein-ubiquinone oxidoreductase	131112.40.peg.1180,Electron transfer flavoprotein-ubiquinone oxidoreductase
BLT51_RS00725,class I SAM-dependent methyltransferase	14.peg.1228,Demethylmenaquinone methyltransferase (EC 2.1.1.163)	15.peg.1210,Demethylmenaquinone methyltransferase (EC 2.1.1.163)	131112.29.peg.1049,2-heptaprenyl-1,4-naphthoquinone methyltransferase MenG	131112.47.peg.1055,2-heptaprenyl-1,4-naphthoquinone methyltransferase MenG	131112.34.peg.1048,2-heptaprenyl-1,4-naphthoquinone methyltransferase MenG	16.peg.1081,Demethylmenaquinone methyltransferase (EC 2.1.1.163)	17.peg.1515,Demethylmenaquinone methyltransferase (EC 2.1.1.163)	131112.20.peg.1359,2-heptaprenyl-1,4-naphthoquinone methyltransferase MenG	131112.21.peg.1019,2-heptaprenyl-1,4-naphthoquinone methyltransferase MenG	131112.22.peg.872,2-heptaprenyl-1,4-naphthoquinone methyltransferase MenG	18.peg.1098,Demethylmenaquinone methyltransferase (EC 2.1.1.163)	131112.23.peg.1106,2-heptaprenyl-1,4-naphthoquinone methyltransferase MenG	131112.24.peg.1025,2-heptaprenyl-1,4-naphthoquinone methyltransferase MenG	131112.25.peg.757,2-heptaprenyl-1,4-naphthoquinone methyltransferase MenG	131112.35.peg.1039,2-heptaprenyl-1,4-naphthoquinone methyltransferase MenG	131112.26.peg.1217,2-heptaprenyl-1,4-naphthoquinone methyltransferase MenG	131112.27.peg.493,2-heptaprenyl-1,4-naphthoquinone methyltransferase MenG	131112.28.peg.880,2-heptaprenyl-1,4-naphthoquinone methyltransferase MenG	131112.30.peg.960,2-heptaprenyl-1,4-naphthoquinone methyltransferase MenG	131112.31.peg.1096,2-heptaprenyl-1,4-naphthoquinone methyltransferase MenG	10.peg.1513,Demethylmenaquinone methyltransferase (EC 2.1.1.163)	7.peg.1255,Demethylmenaquinone methyltransferase (EC 2.1.1.163)	131112.32.peg.1084,2-heptaprenyl-1,4-naphthoquinone methyltransferase MenG	8.peg.1231,Demethylmenaquinone methyltransferase (EC 2.1.1.163)	131112.33.peg.1493,2-heptaprenyl-1,4-naphthoquinone methyltransferase MenG	131112.19.peg.1037,2-heptaprenyl-1,4-naphthoquinone methyltransferase MenG	9.peg.1222,Demethylmenaquinone methyltransferase (EC 2.1.1.163)	11.peg.1083,Demethylmenaquinone methyltransferase (EC 2.1.1.163)	12.peg.1381,Demethylmenaquinone methyltransferase (EC 2.1.1.163)	13.peg.1232,Demethylmenaquinone methyltransferase (EC 2.1.1.163)	131112.36.peg.1187,2-heptaprenyl-1,4-naphthoquinone methyltransferase MenG	131112.37.peg.991,2-heptaprenyl-1,4-naphthoquinone methyltransferase MenG	131112.38.peg.1121,2-heptaprenyl-1,4-naphthoquinone methyltransferase MenG	131112.39.peg.1063,2-heptaprenyl-1,4-naphthoquinone methyltransferase MenG	131112.41.peg.993,2-heptaprenyl-1,4-naphthoquinone methyltransferase MenG	131112.42.peg.1009,2-heptaprenyl-1,4-naphthoquinone methyltransferase MenG	131112.43.peg.1300,2-heptaprenyl-1,4-naphthoquinone methyltransferase MenG	131112.44.peg.1292,2-heptaprenyl-1,4-naphthoquinone methyltransferase MenG	131112.45.peg.1482,2-heptaprenyl-1,4-naphthoquinone methyltransferase MenG	131112.46.peg.1048,2-heptaprenyl-1,4-naphthoquinone methyltransferase MenG	131112.40.peg.1181,2-heptaprenyl-1,4-naphthoquinone methyltransferase MenG
BLT51_RS00730,isochorismate synthase	14.peg.1227,Isochorismate synthase (EC 5.4.4.2) @ Menaquinone-specific isochorismate synthase (EC 5.4.4.2)	15.peg.1209,Isochorismate synthase (EC 5.4.4.2) @ Menaquinone-specific isochorismate synthase (EC 5.4.4.2)	131112.29.peg.1048,Menaquinone-specific isochorismate synthase	131112.47.peg.1056,Menaquinone-specific isochorismate synthase	131112.34.peg.1047,Menaquinone-specific isochorismate synthase	16.peg.1082,Isochorismate synthase (EC 5.4.4.2) @ Menaquinone-specific isochorismate synthase (EC 5.4.4.2)	17.peg.1516,Isochorismate synthase (EC 5.4.4.2) @ Menaquinone-specific isochorismate synthase (EC 5.4.4.2)	131112.20.peg.1360,Menaquinone-specific isochorismate synthase	131112.21.peg.1018,Menaquinone-specific isochorismate synthase	131112.22.peg.871,Menaquinone-specific isochorismate synthase	18.peg.1099,Isochorismate synthase (EC 5.4.4.2) @ Menaquinone-specific isochorismate synthase (EC 5.4.4.2)	131112.23.peg.1105,Menaquinone-specific isochorismate synthase	131112.24.peg.1024,Menaquinone-specific isochorismate synthase	131112.25.peg.756,Menaquinone-specific isochorismate synthase	131112.35.peg.1040,Menaquinone-specific isochorismate synthase	131112.26.peg.1216,Menaquinone-specific isochorismate synthase	131112.27.peg.494,Menaquinone-specific isochorismate synthase	131112.28.peg.881,Menaquinone-specific isochorismate synthase	131112.30.peg.959,Menaquinone-specific isochorismate synthase	131112.31.peg.1097,Menaquinone-specific isochorismate synthase	10.peg.1514,Isochorismate synthase (EC 5.4.4.2) @ Menaquinone-specific isochorismate synthase (EC 5.4.4.2)	7.peg.1254,Isochorismate synthase (EC 5.4.4.2) @ Menaquinone-specific isochorismate synthase (EC 5.4.4.2)	131112.32.peg.1083,Menaquinone-specific isochorismate synthase	8.peg.1232,Isochorismate synthase (EC 5.4.4.2) @ Menaquinone-specific isochorismate synthase (EC 5.4.4.2)	131112.33.peg.1494,Menaquinone-specific isochorismate synthase	131112.19.peg.1036,Menaquinone-specific isochorismate synthase	9.peg.1223,Isochorismate synthase (EC 5.4.4.2) @ Menaquinone-specific isochorismate synthase (EC 5.4.4.2)	11.peg.1082,Isochorismate synthase (EC 5.4.4.2) @ Menaquinone-specific isochorismate synthase (EC 5.4.4.2)	12.peg.1382,Isochorismate synthase (EC 5.4.4.2) @ Menaquinone-specific isochorismate synthase (EC 5.4.4.2)	13.peg.1231,Isochorismate synthase (EC 5.4.4.2) @ Menaquinone-specific isochorismate synthase (EC 5.4.4.2)	131112.36.peg.1188,Menaquinone-specific isochorismate synthase	131112.37.peg.990,Menaquinone-specific isochorismate synthase	131112.38.peg.1120,Menaquinone-specific isochorismate synthase	131112.39.peg.1064,Menaquinone-specific isochorismate synthase	131112.41.peg.992,Menaquinone-specific isochorismate synthase	131112.42.peg.1010,Menaquinone-specific isochorismate synthase	131112.43.peg.1299,Menaquinone-specific isochorismate synthase	131112.44.peg.1293,Menaquinone-specific isochorismate synthase	131112.45.peg.1481,Menaquinone-specific isochorismate synthase	131112.46.peg.1047,Menaquinone-specific isochorismate synthase	131112.40.peg.1182,Menaquinone-specific isochorismate synthase
BLT51_RS00735,hypothetical protein	14.peg.1226,FIG00672241: Uncharacterized peptidase	15.peg.1208,FIG00672241: Uncharacterized peptidase	131112.29.peg.1047,HtrA protease/chaperone protein	131112.47.peg.1057,HtrA protease/chaperone protein	131112.34.peg.1046,HtrA protease/chaperone protein	16.peg.1083,FIG00672241: Uncharacterized peptidase	17.peg.1517,FIG00672241: Uncharacterized peptidase	131112.20.peg.1361,HtrA protease/chaperone protein	131112.21.peg.1017,HtrA protease/chaperone protein	131112.22.peg.870,HtrA protease/chaperone protein	18.peg.1100,FIG00672241: Uncharacterized peptidase	131112.23.peg.1104,HtrA protease/chaperone protein	131112.24.peg.1023,HtrA protease/chaperone protein	131112.25.peg.755,HtrA protease/chaperone protein	131112.35.peg.1041,HtrA protease/chaperone protein	131112.26.peg.1215,HtrA protease/chaperone protein	131112.27.peg.495,HtrA protease/chaperone protein	131112.28.peg.882,HtrA protease/chaperone protein	131112.30.peg.958,HtrA protease/chaperone protein	131112.31.peg.1098,HtrA protease/chaperone protein	10.peg.1515,FIG00672241: Uncharacterized peptidase	7.peg.1253,FIG00672241: Uncharacterized peptidase	131112.32.peg.1082,HtrA protease/chaperone protein	8.peg.1233,FIG00672241: Uncharacterized peptidase	131112.33.peg.1495,HtrA protease/chaperone protein	131112.19.peg.1035,HtrA protease/chaperone protein	9.peg.1224,FIG00672241: Uncharacterized peptidase	11.peg.1081,FIG00672241: Uncharacterized peptidase	12.peg.1383,FIG00672241: Uncharacterized peptidase	13.peg.1230,FIG00672241: Uncharacterized peptidase	131112.36.peg.1189,HtrA protease/chaperone protein	131112.37.peg.989,HtrA protease/chaperone protein	131112.38.peg.1119,HtrA protease/chaperone protein	131112.39.peg.1065,HtrA protease/chaperone protein	131112.41.peg.991,HtrA protease/chaperone protein	131112.42.peg.1011,HtrA protease/chaperone protein	131112.43.peg.1298,HtrA protease/chaperone protein	131112.44.peg.1294,HtrA protease/chaperone protein	131112.45.peg.1480,HtrA protease/chaperone protein	131112.46.peg.1046,HtrA protease/chaperone protein	131112.40.peg.1183,HtrA protease/chaperone protein
BLT51_RS00740,2-succinyl-5-enolpyruvyl-6-hydroxy-3- cyclohexene-1-carboxylic-acid synthase	14.peg.1225,2-succinyl-5-enolpyruvyl-6-hydroxy-3- cyclohexene-1-carboxylic-acid synthase (EC 2.2.1.9)	15.peg.1207,2-succinyl-5-enolpyruvyl-6-hydroxy-3- cyclohexene-1-carboxylic-acid synthase (EC 2.2.1.9)	131112.29.peg.1046,2-succinyl-5-enolpyruvyl-6-hydroxy-3- cyclohexene-1-carboxylic-acid synthase	131112.47.peg.1058,2-succinyl-5-enolpyruvyl-6-hydroxy-3- cyclohexene-1-carboxylic-acid synthase	131112.34.peg.1045,2-succinyl-5-enolpyruvyl-6-hydroxy-3- cyclohexene-1-carboxylic-acid synthase	16.peg.1084,2-succinyl-5-enolpyruvyl-6-hydroxy-3- cyclohexene-1-carboxylic-acid synthase (EC 2.2.1.9)	17.peg.1518,2-succinyl-5-enolpyruvyl-6-hydroxy-3- cyclohexene-1-carboxylic-acid synthase (EC 2.2.1.9)	131112.20.peg.1362,2-succinyl-5-enolpyruvyl-6-hydroxy-3- cyclohexene-1-carboxylic-acid synthase	131112.21.peg.1016,2-succinyl-5-enolpyruvyl-6-hydroxy-3- cyclohexene-1-carboxylic-acid synthase	131112.22.peg.869,2-succinyl-5-enolpyruvyl-6-hydroxy-3- cyclohexene-1-carboxylic-acid synthase	18.peg.1101,2-succinyl-5-enolpyruvyl-6-hydroxy-3- cyclohexene-1-carboxylic-acid synthase (EC 2.2.1.9)	131112.23.peg.1103,2-succinyl-5-enolpyruvyl-6-hydroxy-3- cyclohexene-1-carboxylic-acid synthase	131112.24.peg.1022,2-succinyl-5-enolpyruvyl-6-hydroxy-3- cyclohexene-1-carboxylic-acid synthase	131112.25.peg.754,2-succinyl-5-enolpyruvyl-6-hydroxy-3- cyclohexene-1-carboxylic-acid synthase	131112.35.peg.1042,2-succinyl-5-enolpyruvyl-6-hydroxy-3- cyclohexene-1-carboxylic-acid synthase	131112.26.peg.1214,2-succinyl-5-enolpyruvyl-6-hydroxy-3- cyclohexene-1-carboxylic-acid synthase	131112.27.peg.496,2-succinyl-5-enolpyruvyl-6-hydroxy-3- cyclohexene-1-carboxylic-acid synthase	131112.28.peg.883,2-succinyl-5-enolpyruvyl-6-hydroxy-3- cyclohexene-1-carboxylic-acid synthase	131112.30.peg.957,2-succinyl-5-enolpyruvyl-6-hydroxy-3- cyclohexene-1-carboxylic-acid synthase	- , -	10.peg.1516,2-succinyl-5-enolpyruvyl-6-hydroxy-3- cyclohexene-1-carboxylic-acid synthase (EC 2.2.1.9)	7.peg.1252,2-succinyl-5-enolpyruvyl-6-hydroxy-3- cyclohexene-1-carboxylic-acid synthase (EC 2.2.1.9)	131112.32.peg.1081,2-succinyl-5-enolpyruvyl-6-hydroxy-3- cyclohexene-1-carboxylic-acid synthase	8.peg.1234,2-succinyl-5-enolpyruvyl-6-hydroxy-3- cyclohexene-1-carboxylic-acid synthase (EC 2.2.1.9)	131112.33.peg.1496,2-succinyl-5-enolpyruvyl-6-hydroxy-3- cyclohexene-1-carboxylic-acid synthase	131112.19.peg.1034,2-succinyl-5-enolpyruvyl-6-hydroxy-3- cyclohexene-1-carboxylic-acid synthase	9.peg.1225,2-succinyl-5-enolpyruvyl-6-hydroxy-3- cyclohexene-1-carboxylic-acid synthase (EC 2.2.1.9)	11.peg.1080,2-succinyl-5-enolpyruvyl-6-hydroxy-3- cyclohexene-1-carboxylic-acid synthase (EC 2.2.1.9)	12.peg.1384,2-succinyl-5-enolpyruvyl-6-hydroxy-3- cyclohexene-1-carboxylic-acid synthase (EC 2.2.1.9)	13.peg.1229,2-succinyl-5-enolpyruvyl-6-hydroxy-3- cyclohexene-1-carboxylic-acid synthase (EC 2.2.1.9)	131112.36.peg.1190,2-succinyl-5-enolpyruvyl-6-hydroxy-3- cyclohexene-1-carboxylic-acid synthase	131112.37.peg.988,2-succinyl-5-enolpyruvyl-6-hydroxy-3- cyclohexene-1-carboxylic-acid synthase	131112.38.peg.1118,2-succinyl-5-enolpyruvyl-6-hydroxy-3- cyclohexene-1-carboxylic-acid synthase	131112.39.peg.1066,2-succinyl-5-enolpyruvyl-6-hydroxy-3- cyclohexene-1-carboxylic-acid synthase	131112.41.peg.990,2-succinyl-5-enolpyruvyl-6-hydroxy-3- cyclohexene-1-carboxylic-acid synthase	131112.42.peg.1012,2-succinyl-5-enolpyruvyl-6-hydroxy-3- cyclohexene-1-carboxylic-acid synthase	131112.43.peg.1297,2-succinyl-5-enolpyruvyl-6-hydroxy-3- cyclohexene-1-carboxylic-acid synthase	131112.44.peg.1295,2-succinyl-5-enolpyruvyl-6-hydroxy-3- cyclohexene-1-carboxylic-acid synthase	131112.45.peg.1479,2-succinyl-5-enolpyruvyl-6-hydroxy-3- cyclohexene-1-carboxylic-acid synthase	131112.46.peg.1045,2-succinyl-5-enolpyruvyl-6-hydroxy-3- cyclohexene-1-carboxylic-acid synthase	131112.40.peg.1184,2-succinyl-5-enolpyruvyl-6-hydroxy-3- cyclohexene-1-carboxylic-acid synthase
BLT51_RS00745,O-succinylbenzoate synthase	14.peg.1224,O-succinylbenzoate synthase (EC 4.2.1.113)	15.peg.1206,O-succinylbenzoate synthase (EC 4.2.1.113)	131112.29.peg.1045,O-succinylbenzoate synthase	131112.47.peg.1059,O-succinylbenzoate synthase	131112.34.peg.1044,O-succinylbenzoate synthase	16.peg.1085,O-succinylbenzoate synthase (EC 4.2.1.113)	17.peg.1519,O-succinylbenzoate synthase (EC 4.2.1.113)	131112.20.peg.1363,O-succinylbenzoate synthase	131112.21.peg.1015,O-succinylbenzoate synthase	131112.22.peg.868,O-succinylbenzoate synthase	18.peg.1102,O-succinylbenzoate synthase (EC 4.2.1.113)	131112.23.peg.1102,O-succinylbenzoate synthase	131112.24.peg.1021,O-succinylbenzoate synthase	131112.25.peg.753,O-succinylbenzoate synthase	131112.35.peg.1043,O-succinylbenzoate synthase	131112.26.peg.1213,O-succinylbenzoate synthase	131112.27.peg.497,O-succinylbenzoate synthase	131112.28.peg.884,O-succinylbenzoate synthase	131112.30.peg.956,O-succinylbenzoate synthase	131112.31.peg.1560,O-succinylbenzoate synthase	10.peg.1517,O-succinylbenzoate synthase (EC 4.2.1.113)	7.peg.1251,O-succinylbenzoate synthase (EC 4.2.1.113)	131112.32.peg.1080,O-succinylbenzoate synthase	8.peg.1235,O-succinylbenzoate synthase (EC 4.2.1.113)	131112.33.peg.1497,O-succinylbenzoate synthase	131112.19.peg.1033,O-succinylbenzoate synthase	9.peg.1226,O-succinylbenzoate synthase (EC 4.2.1.113)	11.peg.1079,O-succinylbenzoate synthase (EC 4.2.1.113)	12.peg.1385,O-succinylbenzoate synthase (EC 4.2.1.113)	13.peg.1228,O-succinylbenzoate synthase (EC 4.2.1.113)	131112.36.peg.1191,O-succinylbenzoate synthase	131112.37.peg.987,O-succinylbenzoate synthase	131112.38.peg.1117,O-succinylbenzoate synthase	131112.39.peg.1067,O-succinylbenzoate synthase	131112.41.peg.989,O-succinylbenzoate synthase	131112.42.peg.1013,O-succinylbenzoate synthase	131112.43.peg.1296,O-succinylbenzoate synthase	131112.44.peg.1296,O-succinylbenzoate synthase	131112.45.peg.1478,O-succinylbenzoate synthase	131112.46.peg.1044,O-succinylbenzoate synthase	131112.40.peg.1185,O-succinylbenzoate synthase
BLT51_RS00750,class I SAM-dependent methyltransferase	- , -	- , -	- , -	- , -	- , -	- , -	- , -	- , -	- , -	- , -	- , -	- , -	- , -	- , -	- , -	131112.26.peg.1212,Thioredoxin reductase	131112.27.peg.498,Thioredoxin reductase	131112.28.peg.885,Thioredoxin reductase	131112.30.peg.955,Thioredoxin reductase	131112.31.peg.1561,Thioredoxin reductase	- , -	- , -	- , -	- , -	- , -	- , -	- , -	- , -	- , -	- , -	- , -	- , -	- , -	- , -	- , -	- , -	- , -	- , -	- , -	131112.46.peg.1043,Thioredoxin reductase	- , -
BLT51_RS00755,naphthoate synthase	14.peg.1223,Naphthoate synthase (EC 4.1.3.36)	15.peg.1205,Naphthoate synthase (EC 4.1.3.36)	131112.29.peg.1044,Naphthoate synthase	131112.47.peg.1060,Naphthoate synthase	131112.34.peg.1043,Naphthoate synthase	16.peg.1086,Naphthoate synthase (EC 4.1.3.36)	17.peg.1520,Naphthoate synthase (EC 4.1.3.36)	131112.20.peg.1364,Naphthoate synthase	131112.21.peg.1014,Naphthoate synthase	131112.22.peg.867,Naphthoate synthase	18.peg.1103,Naphthoate synthase (EC 4.1.3.36)	131112.23.peg.1101,Naphthoate synthase	131112.24.peg.1020,Naphthoate synthase	131112.25.peg.752,Naphthoate synthase	131112.35.peg.1044,Naphthoate synthase	131112.26.peg.1211,Naphthoate synthase	131112.27.peg.499,Naphthoate synthase	131112.28.peg.886,Naphthoate synthase	131112.30.peg.954,Naphthoate synthase	131112.31.peg.1562,Naphthoate synthase	10.peg.1518,Naphthoate synthase (EC 4.1.3.36)	7.peg.1250,Naphthoate synthase (EC 4.1.3.36)	131112.32.peg.1079,Naphthoate synthase	8.peg.1236,Naphthoate synthase (EC 4.1.3.36)	131112.33.peg.1498,Naphthoate synthase	131112.19.peg.1032,Naphthoate synthase	9.peg.1227,Naphthoate synthase (EC 4.1.3.36)	11.peg.1078,Naphthoate synthase (EC 4.1.3.36)	12.peg.1386,Naphthoate synthase (EC 4.1.3.36)	13.peg.1227,Naphthoate synthase (EC 4.1.3.36)	131112.36.peg.1192,Naphthoate synthase	131112.37.peg.986,Naphthoate synthase	131112.38.peg.1116,Naphthoate synthase	131112.39.peg.1068,Naphthoate synthase	131112.41.peg.988,Naphthoate synthase	131112.42.peg.1014,Naphthoate synthase	131112.43.peg.1295,Naphthoate synthase	131112.44.peg.1297,Naphthoate synthase	131112.45.peg.1477,Naphthoate synthase	131112.46.peg.1042,Naphthoate synthase	131112.40.peg.1186,Naphthoate synthase
BLT51_RS00760,hypothetical protein	14.peg.1222,O-succinylbenzoic acid--CoA ligase (EC 6.2.1.26)	15.peg.1204,O-succinylbenzoic acid--CoA ligase (EC 6.2.1.26)	131112.29.peg.1043,O-succinylbenzoic acid--CoA ligase	131112.47.peg.1061,O-succinylbenzoic acid--CoA ligase	131112.34.peg.1042,O-succinylbenzoic acid--CoA ligase	16.peg.1087,O-succinylbenzoic acid--CoA ligase (EC 6.2.1.26)	17.peg.1521,O-succinylbenzoic acid--CoA ligase (EC 6.2.1.26)	131112.20.peg.1365,O-succinylbenzoic acid--CoA ligase	131112.21.peg.1013,O-succinylbenzoic acid--CoA ligase	131112.22.peg.866,O-succinylbenzoic acid--CoA ligase	18.peg.1104,O-succinylbenzoic acid--CoA ligase (EC 6.2.1.26)	131112.23.peg.1100,O-succinylbenzoic acid--CoA ligase	131112.24.peg.1019,O-succinylbenzoic acid--CoA ligase	131112.25.peg.751,O-succinylbenzoic acid--CoA ligase	131112.35.peg.1045,O-succinylbenzoic acid--CoA ligase	131112.26.peg.1210,O-succinylbenzoic acid--CoA ligase	131112.27.peg.500,O-succinylbenzoic acid--CoA ligase	131112.28.peg.887,O-succinylbenzoic acid--CoA ligase	131112.30.peg.953,O-succinylbenzoic acid--CoA ligase	131112.31.peg.1563,O-succinylbenzoic acid--CoA ligase	10.peg.1519,O-succinylbenzoic acid--CoA ligase (EC 6.2.1.26)	7.peg.1249,O-succinylbenzoic acid--CoA ligase (EC 6.2.1.26)	131112.32.peg.1078,O-succinylbenzoic acid--CoA ligase	8.peg.1237,O-succinylbenzoic acid--CoA ligase (EC 6.2.1.26)	131112.33.peg.1499,O-succinylbenzoic acid--CoA ligase	131112.19.peg.1031,O-succinylbenzoic acid--CoA ligase	9.peg.1228,O-succinylbenzoic acid--CoA ligase (EC 6.2.1.26)	11.peg.1077,O-succinylbenzoic acid--CoA ligase (EC 6.2.1.26)	12.peg.1387,O-succinylbenzoic acid--CoA ligase (EC 6.2.1.26)	13.peg.1226,O-succinylbenzoic acid--CoA ligase (EC 6.2.1.26)	131112.36.peg.1193,O-succinylbenzoic acid--CoA ligase	131112.37.peg.985,O-succinylbenzoic acid--CoA ligase	131112.38.peg.1115,O-succinylbenzoic acid--CoA ligase	131112.39.peg.1069,O-succinylbenzoic acid--CoA ligase	131112.41.peg.987,O-succinylbenzoic acid--CoA ligase	131112.42.peg.1015,O-succinylbenzoic acid--CoA ligase	131112.43.peg.1294,O-succinylbenzoic acid--CoA ligase	131112.44.peg.1298,O-succinylbenzoic acid--CoA ligase	131112.45.peg.1476,O-succinylbenzoic acid--CoA ligase	131112.46.peg.1041,O-succinylbenzoic acid--CoA ligase	131112.40.peg.1187,O-succinylbenzoic acid--CoA ligase
BLT51_RS00765,1,4-dihydroxy-2-naphthoate polyprenyltransferase	14.peg.1221,1,4-dihydroxy-2-naphthoate polyprenyltransferase (EC 2.5.1.74)	15.peg.1203,1,4-dihydroxy-2-naphthoate polyprenyltransferase (EC 2.5.1.74)	131112.29.peg.1042,1,4-dihydroxy-2-naphthoate polyprenyltransferase	131112.47.peg.1062,1,4-dihydroxy-2-naphthoate polyprenyltransferase	131112.34.peg.1041,1,4-dihydroxy-2-naphthoate polyprenyltransferase	16.peg.1088,1,4-dihydroxy-2-naphthoate polyprenyltransferase (EC 2.5.1.74)	17.peg.1522,1,4-dihydroxy-2-naphthoate polyprenyltransferase (EC 2.5.1.74)	131112.20.peg.1366,1,4-dihydroxy-2-naphthoate polyprenyltransferase	131112.21.peg.1012,1,4-dihydroxy-2-naphthoate polyprenyltransferase	131112.22.peg.865,1,4-dihydroxy-2-naphthoate polyprenyltransferase	18.peg.1105,1,4-dihydroxy-2-naphthoate polyprenyltransferase (EC 2.5.1.74)	131112.23.peg.1099,1,4-dihydroxy-2-naphthoate polyprenyltransferase	131112.24.peg.1018,1,4-dihydroxy-2-naphthoate polyprenyltransferase	131112.25.peg.750,1,4-dihydroxy-2-naphthoate polyprenyltransferase	131112.35.peg.1046,1,4-dihydroxy-2-naphthoate polyprenyltransferase	131112.26.peg.1209,1,4-dihydroxy-2-naphthoate polyprenyltransferase	131112.27.peg.501,1,4-dihydroxy-2-naphthoate polyprenyltransferase	131112.28.peg.888,1,4-dihydroxy-2-naphthoate polyprenyltransferase	131112.30.peg.952,1,4-dihydroxy-2-naphthoate polyprenyltransferase	131112.31.peg.1564,1,4-dihydroxy-2-naphthoate polyprenyltransferase	10.peg.1520,1,4-dihydroxy-2-naphthoate polyprenyltransferase (EC 2.5.1.74)	7.peg.1248,1,4-dihydroxy-2-naphthoate polyprenyltransferase (EC 2.5.1.74)	131112.32.peg.1077,1,4-dihydroxy-2-naphthoate polyprenyltransferase	8.peg.1238,1,4-dihydroxy-2-naphthoate polyprenyltransferase (EC 2.5.1.74)	131112.33.peg.1500,1,4-dihydroxy-2-naphthoate polyprenyltransferase	131112.19.peg.1030,1,4-dihydroxy-2-naphthoate polyprenyltransferase	9.peg.1229,1,4-dihydroxy-2-naphthoate polyprenyltransferase (EC 2.5.1.74)	11.peg.1076,1,4-dihydroxy-2-naphthoate polyprenyltransferase (EC 2.5.1.74)	12.peg.1388,1,4-dihydroxy-2-naphthoate polyprenyltransferase (EC 2.5.1.74)	13.peg.1225,1,4-dihydroxy-2-naphthoate polyprenyltransferase (EC 2.5.1.74)	131112.36.peg.1194,1,4-dihydroxy-2-naphthoate polyprenyltransferase	131112.37.peg.984,1,4-dihydroxy-2-naphthoate polyprenyltransferase	131112.38.peg.1114,1,4-dihydroxy-2-naphthoate polyprenyltransferase	131112.39.peg.1070,1,4-dihydroxy-2-naphthoate polyprenyltransferase	131112.41.peg.986,1,4-dihydroxy-2-naphthoate polyprenyltransferase	131112.42.peg.1016,1,4-dihydroxy-2-naphthoate polyprenyltransferase	131112.43.peg.1293,1,4-dihydroxy-2-naphthoate polyprenyltransferase	131112.44.peg.1299,1,4-dihydroxy-2-naphthoate polyprenyltransferase	131112.45.peg.1475,1,4-dihydroxy-2-naphthoate polyprenyltransferase	131112.46.peg.1040,1,4-dihydroxy-2-naphthoate polyprenyltransferase	131112.40.peg.1188,1,4-dihydroxy-2-naphthoate polyprenyltransferase
BLT51_RS00770,hypothetical protein	14.peg.1220,putative membrane protein	15.peg.1202,putative membrane protein	131112.29.peg.1041,putative membrane protein	131112.47.peg.1063,putative membrane protein	131112.34.peg.1040,putative membrane protein	16.peg.1089,putative membrane protein	17.peg.1523,putative membrane protein	131112.20.peg.1367,putative membrane protein	131112.21.peg.1011,putative membrane protein	131112.22.peg.864,putative membrane protein	18.peg.1106,putative membrane protein	131112.23.peg.1098,putative membrane protein	131112.24.peg.1017,putative membrane protein	131112.25.peg.749,putative membrane protein	131112.35.peg.1047,putative membrane protein	131112.26.peg.1208,putative membrane protein	131112.27.peg.502,putative membrane protein	131112.28.peg.889,putative membrane protein	131112.30.peg.951,putative membrane protein	131112.31.peg.1565,putative membrane protein	10.peg.1521,putative membrane protein	7.peg.1247,putative membrane protein	131112.32.peg.1076,putative membrane protein	8.peg.1239,putative membrane protein	131112.33.peg.1501,hypothetical protein	131112.19.peg.1029,putative membrane protein	9.peg.1230,putative membrane protein	11.peg.1075,putative membrane protein	12.peg.1389,putative membrane protein	13.peg.1224,putative membrane protein	131112.36.peg.1195,putative membrane protein	131112.37.peg.983,putative membrane protein	131112.38.peg.1113,putative membrane protein	131112.39.peg.1071,putative membrane protein	131112.41.peg.985,putative membrane protein	131112.42.peg.1017,hypothetical protein	131112.43.peg.1292,putative membrane protein	131112.44.peg.1300,putative membrane protein	131112.45.peg.1474,putative membrane protein	131112.46.peg.1039,putative membrane protein	131112.40.peg.1189,putative membrane protein
BLT51_RS00775,histidine phosphatase family protein	14.peg.1219,Hypothetical, related to broad specificity phosphatases COG0406	15.peg.1201,Hypothetical, related to broad specificity phosphatases COG0406	131112.29.peg.1040,Hypothetical, related to broad specificity phosphatases COG0406	131112.47.peg.1064,Hypothetical, related to broad specificity phosphatases COG0406	131112.34.peg.1039,Hypothetical, related to broad specificity phosphatases COG0406	16.peg.1090,Hypothetical, related to broad specificity phosphatases COG0406	17.peg.1524,Hypothetical, related to broad specificity phosphatases COG0406	131112.20.peg.1368,Hypothetical, related to broad specificity phosphatases COG0406	131112.21.peg.1010,Hypothetical, related to broad specificity phosphatases COG0406	131112.22.peg.863,Hypothetical, related to broad specificity phosphatases COG0406	18.peg.1107,Hypothetical, related to broad specificity phosphatases COG0406	131112.23.peg.1097,Hypothetical, related to broad specificity phosphatases COG0406	131112.24.peg.1016,Hypothetical, related to broad specificity phosphatases COG0406	131112.25.peg.748,Hypothetical, related to broad specificity phosphatases COG0406	131112.35.peg.1048,Hypothetical, related to broad specificity phosphatases COG0406	131112.26.peg.1207,Hypothetical, related to broad specificity phosphatases COG0406	131112.27.peg.503,Hypothetical, related to broad specificity phosphatases COG0406	131112.28.peg.890,Hypothetical, related to broad specificity phosphatases COG0406	131112.30.peg.950,Hypothetical, related to broad specificity phosphatases COG0406	131112.31.peg.1566,Hypothetical, related to broad specificity phosphatases COG0406	10.peg.1522,Hypothetical, related to broad specificity phosphatases COG0406	7.peg.1246,Hypothetical, related to broad specificity phosphatases COG0406	131112.32.peg.1075,Hypothetical, related to broad specificity phosphatases COG0406	8.peg.1240,Hypothetical, related to broad specificity phosphatases COG0406	131112.33.peg.1502,Hypothetical, related to broad specificity phosphatases COG0406	131112.19.peg.1028,Hypothetical, related to broad specificity phosphatases COG0406	9.peg.1231,Hypothetical, related to broad specificity phosphatases COG0406	11.peg.1074,Hypothetical, related to broad specificity phosphatases COG0406	12.peg.1390,Hypothetical, related to broad specificity phosphatases COG0406	13.peg.1223,Hypothetical, related to broad specificity phosphatases COG0406	131112.36.peg.1196,Hypothetical, related to broad specificity phosphatases COG0406	131112.37.peg.982,Hypothetical, related to broad specificity phosphatases COG0406	131112.38.peg.1112,Hypothetical, related to broad specificity phosphatases COG0406	131112.39.peg.1072,Hypothetical, related to broad specificity phosphatases COG0406	131112.41.peg.984,Hypothetical, related to broad specificity phosphatases COG0406	131112.42.peg.1018,Hypothetical, related to broad specificity phosphatases COG0406	131112.43.peg.1291,Hypothetical, related to broad specificity phosphatases COG0406	131112.44.peg.1301,Hypothetical, related to broad specificity phosphatases COG0406	131112.45.peg.1473,Hypothetical, related to broad specificity phosphatases COG0406	131112.46.peg.1038,Hypothetical, related to broad specificity phosphatases COG0406	131112.40.peg.1190,Hypothetical, related to broad specificity phosphatases COG0406
BLT51_RS00780,MarR family transcriptional regulator	14.peg.1218,Transcriptional regulator, MarR family	15.peg.1200,Transcriptional regulator, MarR family	131112.29.peg.1039,Transcriptional regulator, MarR family	131112.47.peg.1065,Transcriptional regulator, MarR family	131112.34.peg.1038,Transcriptional regulator, MarR family	16.peg.1091,Transcriptional regulator, MarR family	17.peg.1525,Transcriptional regulator, MarR family	131112.20.peg.1369,Transcriptional regulator, MarR family	131112.21.peg.1009,Transcriptional regulator, MarR family	131112.22.peg.862,Transcriptional regulator, MarR family	18.peg.1108,Transcriptional regulator, MarR family	131112.23.peg.1096,Transcriptional regulator, MarR family	131112.24.peg.1015,Transcriptional regulator, MarR family	131112.25.peg.747,Transcriptional regulator, MarR family	131112.35.peg.1049,Transcriptional regulator, MarR family	131112.26.peg.1206,Transcriptional regulator, MarR family	131112.27.peg.504,Transcriptional regulator, MarR family	131112.28.peg.891,Transcriptional regulator, MarR family	131112.30.peg.949,Transcriptional regulator, MarR family	131112.31.peg.1567,Transcriptional regulator, MarR family	10.peg.1523,Transcriptional regulator, MarR family	7.peg.1245,Transcriptional regulator, MarR family	131112.32.peg.1074,Transcriptional regulator, MarR family	8.peg.1241,Transcriptional regulator, MarR family	131112.33.peg.1503,Transcriptional regulator, MarR family	131112.19.peg.1027,Transcriptional regulator, MarR family	9.peg.1232,Transcriptional regulator, MarR family	11.peg.1073,Transcriptional regulator, MarR family	12.peg.1391,Transcriptional regulator, MarR family	13.peg.1222,Transcriptional regulator, MarR family	131112.36.peg.1197,Transcriptional regulator, MarR family	131112.37.peg.980,Transcriptional regulator, MarR family	131112.38.peg.1111,Transcriptional regulator, MarR family	131112.39.peg.1073,Transcriptional regulator, MarR family	131112.41.peg.983,Transcriptional regulator, MarR family	131112.42.peg.1019,Transcriptional regulator, MarR family	131112.43.peg.1290,Transcriptional regulator, MarR family	131112.44.peg.1302,Transcriptional regulator, MarR family	131112.45.peg.1472,Transcriptional regulator, MarR family	131112.46.peg.1037,Transcriptional regulator, MarR family	131112.40.peg.1191,Transcriptional regulator, MarR family
BLT51_RS00785,AURKAIP1/COX24 domain-containing protein	- , -	- , -	- , -	- , -	- , -	- , -	- , -	- , -	- , -	- , -	- , -	- , -	- , -	- , -	- , -	- , -	- , -	- , -	- , -	- , -	- , -	- , -	- , -	- , -	- , -	- , -	- , -	- , -	- , -	- , -	- , -	- , -	- , -	- , -	- , -	- , -	- , -	- , -	- , -	- , -	- , -
BLT51_RS00790,DNA-binding protein	14.peg.1217,Periplasmic molybdate-binding protein/domain	15.peg.1199,Periplasmic molybdate-binding protein/domain	131112.29.peg.1038,Periplasmic molybdate-binding protein/domain	131112.47.peg.1066,Periplasmic molybdate-binding protein/domain	131112.34.peg.1037,Periplasmic molybdate-binding protein/domain	16.peg.1092,Periplasmic molybdate-binding protein/domain	17.peg.1526,Periplasmic molybdate-binding protein/domain	131112.20.peg.1370,Periplasmic molybdate-binding protein/domain	131112.21.peg.1008,Periplasmic molybdate-binding protein/domain	131112.22.peg.861,Periplasmic molybdate-binding protein/domain	18.peg.1109,Periplasmic molybdate-binding protein/domain	131112.23.peg.1095,Periplasmic molybdate-binding protein/domain	131112.24.peg.1014,Periplasmic molybdate-binding protein/domain	131112.25.peg.746,Periplasmic molybdate-binding protein/domain	131112.35.peg.1050,Periplasmic molybdate-binding protein/domain	131112.26.peg.1205,Periplasmic molybdate-binding protein/domain	131112.27.peg.505,Periplasmic molybdate-binding protein/domain	131112.28.peg.892,Periplasmic molybdate-binding protein/domain	131112.30.peg.948,Periplasmic molybdate-binding protein/domain	131112.31.peg.1568,Periplasmic molybdate-binding protein/domain	10.peg.1524,Periplasmic molybdate-binding protein/domain	7.peg.1244,Periplasmic molybdate-binding protein/domain	131112.32.peg.1073,Periplasmic molybdate-binding protein/domain	8.peg.1242,Periplasmic molybdate-binding protein/domain	131112.33.peg.1504,Periplasmic molybdate-binding protein/domain	131112.19.peg.1026,Periplasmic molybdate-binding protein/domain	9.peg.1233,Periplasmic molybdate-binding protein/domain	11.peg.1072,Periplasmic molybdate-binding protein/domain	12.peg.1392,Periplasmic molybdate-binding protein/domain	13.peg.1221,Periplasmic molybdate-binding protein/domain	131112.36.peg.1198,Periplasmic molybdate-binding protein/domain	131112.37.peg.979,Periplasmic molybdate-binding protein/domain	131112.38.peg.1110,Periplasmic molybdate-binding protein/domain	131112.39.peg.1074,Periplasmic molybdate-binding protein/domain	131112.41.peg.982,Periplasmic molybdate-binding protein/domain	131112.42.peg.1020,Periplasmic molybdate-binding protein/domain	131112.43.peg.1289,Periplasmic molybdate-binding protein/domain	131112.44.peg.1303,Periplasmic molybdate-binding protein/domain	131112.45.peg.1471,Periplasmic molybdate-binding protein/domain	131112.46.peg.1036,Periplasmic molybdate-binding protein/domain	131112.40.peg.1192,Periplasmic molybdate-binding protein/domain
BLT51_RS00795,potassium transporter Trk	14.peg.1216,KtrAB potassium uptake system, integral membrane component KtrB	15.peg.1198,KtrAB potassium uptake system, integral membrane component KtrB	131112.29.peg.1037,Potassium uptake protein, integral membrane component, KtrB	131112.47.peg.1067,Potassium uptake protein, integral membrane component, KtrB	131112.34.peg.1036,Potassium uptake protein, integral membrane component, KtrB	16.peg.1093,KtrAB potassium uptake system, integral membrane component KtrB	17.peg.1527,KtrAB potassium uptake system, integral membrane component KtrB	131112.20.peg.1371,Potassium uptake protein, integral membrane component, KtrB	131112.21.peg.1007,Potassium uptake protein, integral membrane component, KtrB	131112.22.peg.860,Potassium uptake protein, integral membrane component, KtrB	18.peg.1110,KtrAB potassium uptake system, integral membrane component KtrB	131112.23.peg.1094,Potassium uptake protein, integral membrane component, KtrB	131112.24.peg.1013,Potassium uptake protein, integral membrane component, KtrB	131112.25.peg.745,Potassium uptake protein, integral membrane component, KtrB	131112.35.peg.1051,Potassium uptake protein, integral membrane component, KtrB	131112.26.peg.1204,Potassium uptake protein, integral membrane component, KtrB	131112.27.peg.506,Potassium uptake protein, integral membrane component, KtrB	131112.28.peg.893,Potassium uptake protein, integral membrane component, KtrB	131112.30.peg.947,Potassium uptake protein, integral membrane component, KtrB	131112.31.peg.1595,Potassium uptake protein, integral membrane component, KtrB	10.peg.1525,KtrAB potassium uptake system, integral membrane component KtrB	7.peg.1243,KtrAB potassium uptake system, integral membrane component KtrB	131112.32.peg.1072,Potassium uptake protein, integral membrane component, KtrB	8.peg.1243,KtrAB potassium uptake system, integral membrane component KtrB	131112.33.peg.1505,Potassium uptake protein, integral membrane component, KtrB	131112.19.peg.1025,Potassium uptake protein, integral membrane component, KtrB	9.peg.1234,KtrAB potassium uptake system, integral membrane component KtrB	11.peg.1070,KtrAB potassium uptake system, integral membrane component KtrB	12.peg.1393,KtrAB potassium uptake system, integral membrane component KtrB	13.peg.1220,KtrAB potassium uptake system, integral membrane component KtrB	131112.36.peg.1199,Potassium uptake protein, integral membrane component, KtrB	131112.37.peg.978,Potassium uptake protein, integral membrane component, KtrB	131112.38.peg.1109,Potassium uptake protein, integral membrane component, KtrB	131112.39.peg.1075,Potassium uptake protein, integral membrane component, KtrB	131112.41.peg.981,Potassium uptake protein, integral membrane component, KtrB	131112.42.peg.1021,Potassium uptake protein, integral membrane component, KtrB	131112.43.peg.1288,Potassium uptake protein, integral membrane component, KtrB	131112.44.peg.1304,Potassium uptake protein, integral membrane component, KtrB	131112.45.peg.1470,Potassium uptake protein, integral membrane component, KtrB	131112.46.peg.1035,Potassium uptake protein, integral membrane component, KtrB	131112.40.peg.1193,Potassium uptake protein, integral membrane component, KtrB
BLT51_RS00800,TrkA family potassium uptake protein	14.peg.1215,KtrAB potassium uptake system, peripheral membrane component KtrA	15.peg.1197,KtrAB potassium uptake system, peripheral membrane component KtrA	131112.29.peg.1036,Trk system potassium uptake protein TrkA	131112.47.peg.1068,Trk system potassium uptake protein TrkA	131112.34.peg.1035,Trk system potassium uptake protein TrkA	16.peg.1094,KtrAB potassium uptake system, peripheral membrane component KtrA	17.peg.1528,KtrAB potassium uptake system, peripheral membrane component KtrA	131112.20.peg.1372,Trk system potassium uptake protein TrkA	131112.21.peg.1006,Trk system potassium uptake protein TrkA	131112.22.peg.859,Trk system potassium uptake protein TrkA	18.peg.1111,KtrAB potassium uptake system, peripheral membrane component KtrA	131112.23.peg.1093,Trk system potassium uptake protein TrkA	131112.24.peg.1012,Trk system potassium uptake protein TrkA	131112.25.peg.744,Trk system potassium uptake protein TrkA	131112.35.peg.1052,Trk system potassium uptake protein TrkA	131112.26.peg.1203,Trk system potassium uptake protein TrkA	131112.27.peg.507,Trk system potassium uptake protein TrkA	131112.28.peg.894,Trk system potassium uptake protein TrkA	131112.30.peg.946,Trk system potassium uptake protein TrkA	131112.31.peg.1596,Trk system potassium uptake protein TrkA	10.peg.1526,KtrAB potassium uptake system, peripheral membrane component KtrA	7.peg.1242,KtrAB potassium uptake system, peripheral membrane component KtrA	131112.32.peg.1071,Trk system potassium uptake protein TrkA	8.peg.1244,KtrAB potassium uptake system, peripheral membrane component KtrA	131112.33.peg.1506,Trk system potassium uptake protein TrkA	131112.19.peg.1024,Trk system potassium uptake protein TrkA	9.peg.1235,KtrAB potassium uptake system, peripheral membrane component KtrA	11.peg.1069,KtrAB potassium uptake system, peripheral membrane component KtrA	12.peg.1394,KtrAB potassium uptake system, peripheral membrane component KtrA	13.peg.1219,KtrAB potassium uptake system, peripheral membrane component KtrA	131112.36.peg.1200,Trk system potassium uptake protein TrkA	131112.37.peg.977,Trk system potassium uptake protein TrkA	131112.38.peg.1108,Trk system potassium uptake protein TrkA	131112.39.peg.1076,Trk system potassium uptake protein TrkA	131112.41.peg.980,Trk system potassium uptake protein TrkA	131112.42.peg.1022,Trk system potassium uptake protein TrkA	131112.43.peg.1287,Trk system potassium uptake protein TrkA	131112.44.peg.1305,Trk system potassium uptake protein TrkA	131112.45.peg.1469,Trk system potassium uptake protein TrkA	131112.46.peg.1034,Trk system potassium uptake protein TrkA	131112.40.peg.1194,Trk system potassium uptake protein TrkA
BLT51_RS00805,DNA repair protein RadA	14.peg.1214,DNA repair protein RadA	15.peg.1196,DNA repair protein RadA	131112.29.peg.1035,DNA repair protein RadA	131112.47.peg.1069,DNA repair protein RadA	131112.34.peg.1034,DNA repair protein RadA	16.peg.1095,DNA repair protein RadA	17.peg.1529,DNA repair protein RadA	131112.20.peg.1373,DNA repair protein RadA	131112.21.peg.1005,DNA repair protein RadA	131112.22.peg.858,DNA repair protein RadA	18.peg.1112,DNA repair protein RadA	131112.23.peg.1092,DNA repair protein RadA	131112.24.peg.1011,DNA repair protein RadA	131112.25.peg.743,DNA repair protein RadA	131112.35.peg.1053,DNA repair protein RadA	131112.26.peg.1202,DNA repair protein RadA	131112.27.peg.508,DNA repair protein RadA	131112.28.peg.895,DNA repair protein RadA	131112.30.peg.945,DNA repair protein RadA	131112.31.peg.1597,DNA repair protein RadA	10.peg.1527,DNA repair protein RadA	7.peg.1241,DNA repair protein RadA	131112.32.peg.1070,DNA repair protein RadA	8.peg.1245,DNA repair protein RadA	131112.33.peg.1507,DNA repair protein RadA	131112.19.peg.1023,DNA repair protein RadA	9.peg.1236,DNA repair protein RadA	11.peg.1068,DNA repair protein RadA	12.peg.1395,DNA repair protein RadA	13.peg.1218,DNA repair protein RadA	131112.36.peg.1201,DNA repair protein RadA	131112.37.peg.976,DNA repair protein RadA	131112.38.peg.1107,DNA repair protein RadA	131112.39.peg.1077,DNA repair protein RadA	131112.41.peg.979,DNA repair protein RadA	131112.42.peg.1023,DNA repair protein RadA	131112.43.peg.1286,DNA repair protein RadA	131112.44.peg.1306,DNA repair protein RadA	131112.45.peg.1468,DNA repair protein RadA	131112.46.peg.1033,DNA repair protein RadA	131112.40.peg.1195,DNA repair protein RadA
BLT51_RS00810,hypothetical protein	14.peg.1211,hypothetical protein	15.peg.1193,hypothetical protein	131112.29.peg.1031,hypothetical protein	131112.47.peg.1073,hypothetical protein	131112.34.peg.1031,hypothetical protein	16.peg.1098,hypothetical protein	17.peg.1533,hypothetical protein	131112.20.peg.469,hypothetical protein	131112.21.peg.1002,hypothetical protein	131112.22.peg.854,hypothetical protein	18.peg.1116,hypothetical protein	131112.23.peg.1088,hypothetical protein	131112.24.peg.1008,hypothetical protein	131112.25.peg.740,hypothetical protein	131112.35.peg.1057,hypothetical protein	131112.26.peg.1201,hypothetical protein	131112.27.peg.509,hypothetical protein	131112.28.peg.898,hypothetical protein	131112.30.peg.944,hypothetical protein	131112.31.peg.1598,hypothetical protein	10.peg.1530,hypothetical protein	7.peg.1238,hypothetical protein	131112.32.peg.1067,hypothetical protein	8.peg.1248,hypothetical protein	131112.33.peg.1511,hypothetical protein	131112.19.peg.1020,hypothetical protein	9.peg.1239,hypothetical protein	11.peg.1065,hypothetical protein	12.peg.1398,hypothetical protein	13.peg.1215,hypothetical protein	131112.36.peg.1204,hypothetical protein	131112.37.peg.973,hypothetical protein	131112.38.peg.1103,hypothetical protein	131112.39.peg.1080,hypothetical protein	131112.41.peg.976,hypothetical protein	131112.42.peg.1026,hypothetical protein	131112.43.peg.1282,hypothetical protein	131112.44.peg.1307,hypothetical protein	131112.45.peg.1464,hypothetical protein	131112.46.peg.1032,hypothetical protein	131112.40.peg.1199,hypothetical protein
BLT51_RS00815,MFS transporter	14.peg.1210,Uncharacterized MFS-type transporter	15.peg.1192,Uncharacterized MFS-type transporter	131112.29.peg.1030,FIG00544776: hypothetical protein	131112.47.peg.1074,FIG00544776: hypothetical protein	131112.34.peg.1030,FIG00544776: hypothetical protein	16.peg.1099,Uncharacterized MFS-type transporter	17.peg.1534,Uncharacterized MFS-type transporter	131112.20.peg.468,FIG00544776: hypothetical protein	131112.21.peg.1001,FIG00544776: hypothetical protein	131112.22.peg.853,FIG00544776: hypothetical protein	18.peg.1117,Uncharacterized MFS-type transporter	131112.23.peg.1087,FIG00544776: hypothetical protein	131112.24.peg.1007,FIG00544776: hypothetical protein	131112.25.peg.739,FIG00544776: hypothetical protein	131112.35.peg.1058,FIG00544776: hypothetical protein	131112.26.peg.1198,FIG00544776: hypothetical protein	131112.27.peg.511,FIG00544776: hypothetical protein	131112.28.peg.900,FIG00544776: hypothetical protein	131112.30.peg.942,FIG00544776: hypothetical protein	131112.31.peg.1600,FIG00544776: hypothetical protein	10.peg.1531,Uncharacterized MFS-type transporter	7.peg.1237,Uncharacterized MFS-type transporter	131112.32.peg.1066,FIG00544776: hypothetical protein	8.peg.1249,Uncharacterized MFS-type transporter	131112.33.peg.1512,FIG00544776: hypothetical protein	131112.19.peg.1019,FIG00544776: hypothetical protein	9.peg.1240,Uncharacterized MFS-type transporter	11.peg.1064,Uncharacterized MFS-type transporter	12.peg.1399,Uncharacterized MFS-type transporter	13.peg.1214,Uncharacterized MFS-type transporter	131112.36.peg.1205,FIG00544776: hypothetical protein	131112.37.peg.972,FIG00544776: hypothetical protein	131112.38.peg.1102,FIG00544776: hypothetical protein	131112.39.peg.1081,FIG00544776: hypothetical protein	131112.41.peg.975,FIG00544776: hypothetical protein	131112.42.peg.1027,FIG00544776: hypothetical protein	131112.43.peg.1281,FIG00544776: hypothetical protein	131112.44.peg.1308,FIG00544776: hypothetical protein	131112.45.peg.1463,FIG00544776: hypothetical protein	131112.46.peg.1030,FIG00544776: hypothetical protein	131112.40.peg.1200,FIG00544776: hypothetical protein
BLT51_RS00820,TetR/AcrR family transcriptional regulator	14.peg.1209,Transcriptional regulator, AcrR family	15.peg.1191,Transcriptional regulator, AcrR family	131112.29.peg.1029,FIG00548485: hypothetical protein	131112.47.peg.1075,FIG00548485: hypothetical protein	131112.34.peg.1029,FIG00548485: hypothetical protein	16.peg.1100,Transcriptional regulator, AcrR family	17.peg.1535,Transcriptional regulator, AcrR family	131112.20.peg.467,FIG00548485: hypothetical protein	131112.21.peg.1000,FIG00548485: hypothetical protein	131112.22.peg.852,FIG00548485: hypothetical protein	18.peg.1118,Transcriptional regulator, AcrR family	131112.23.peg.1086,FIG00548485: hypothetical protein	131112.24.peg.1006,FIG00548485: hypothetical protein	131112.25.peg.738,FIG00548485: hypothetical protein	131112.35.peg.1059,FIG00548485: hypothetical protein	131112.26.peg.1197,FIG00548485: hypothetical protein	131112.27.peg.512,FIG00548485: hypothetical protein	131112.28.peg.901,FIG00548485: hypothetical protein	131112.30.peg.941,FIG00548485: hypothetical protein	131112.31.peg.1601,FIG00548485: hypothetical protein	10.peg.1532,Transcriptional regulator, AcrR family	7.peg.1236,Transcriptional regulator, AcrR family	131112.32.peg.1065,FIG00548485: hypothetical protein	8.peg.1250,Transcriptional regulator, AcrR family	131112.33.peg.1513,FIG00548485: hypothetical protein	131112.19.peg.1018,FIG00548485: hypothetical protein	9.peg.1241,Transcriptional regulator, AcrR family	11.peg.1063,Transcriptional regulator, AcrR family	12.peg.1400,Transcriptional regulator, AcrR family	13.peg.1213,Transcriptional regulator, AcrR family	131112.36.peg.1206,FIG00548485: hypothetical protein	131112.37.peg.971,FIG00548485: hypothetical protein	131112.38.peg.1101,FIG00548485: hypothetical protein	131112.39.peg.1082,FIG00548485: hypothetical protein	131112.41.peg.974,FIG00548485: hypothetical protein	131112.42.peg.1028,FIG00548485: hypothetical protein	131112.43.peg.1280,FIG00548485: hypothetical protein	131112.44.peg.1309,FIG00548485: hypothetical protein	131112.45.peg.1462,FIG00548485: hypothetical protein	131112.46.peg.1029,FIG00548485: hypothetical protein	131112.40.peg.1201,FIG00548485: hypothetical protein
BLT51_RS00825,A/G-specific adenine glycosylase	14.peg.1208,A/G-specific adenine glycosylase (EC 3.2.2.-)	15.peg.1190,A/G-specific adenine glycosylase (EC 3.2.2.-)	131112.29.peg.1028,A/G-specific adenine glycosylase	131112.47.peg.1076,A/G-specific adenine glycosylase	131112.34.peg.1028,A/G-specific adenine glycosylase	16.peg.1101,A/G-specific adenine glycosylase (EC 3.2.2.-)	17.peg.1536,A/G-specific adenine glycosylase (EC 3.2.2.-)	131112.20.peg.466,A/G-specific adenine glycosylase	131112.21.peg.999,A/G-specific adenine glycosylase	131112.22.peg.851,A/G-specific adenine glycosylase	18.peg.1119,A/G-specific adenine glycosylase (EC 3.2.2.-)	131112.23.peg.1085,A/G-specific adenine glycosylase	131112.24.peg.1005,A/G-specific adenine glycosylase	131112.25.peg.737,A/G-specific adenine glycosylase	131112.35.peg.1060,A/G-specific adenine glycosylase	131112.26.peg.1196,A/G-specific adenine glycosylase	131112.27.peg.513,A/G-specific adenine glycosylase	131112.28.peg.902,A/G-specific adenine glycosylase	131112.30.peg.940,A/G-specific adenine glycosylase	131112.31.peg.1602,A/G-specific adenine glycosylase	10.peg.1533,A/G-specific adenine glycosylase (EC 3.2.2.-)	7.peg.1235,A/G-specific adenine glycosylase (EC 3.2.2.-)	131112.32.peg.1064,A/G-specific adenine glycosylase	8.peg.1251,A/G-specific adenine glycosylase (EC 3.2.2.-)	131112.33.peg.1514,A/G-specific adenine glycosylase	131112.19.peg.1017,A/G-specific adenine glycosylase	9.peg.1242,A/G-specific adenine glycosylase (EC 3.2.2.-)	11.peg.1062,A/G-specific adenine glycosylase (EC 3.2.2.-)	12.peg.1401,A/G-specific adenine glycosylase (EC 3.2.2.-)	13.peg.1212,A/G-specific adenine glycosylase (EC 3.2.2.-)	131112.36.peg.1207,A/G-specific adenine glycosylase	131112.37.peg.970,A/G-specific adenine glycosylase	131112.38.peg.1100,A/G-specific adenine glycosylase	131112.39.peg.1083,A/G-specific adenine glycosylase	131112.41.peg.973,A/G-specific adenine glycosylase	131112.42.peg.1029,A/G-specific adenine glycosylase	131112.43.peg.1279,A/G-specific adenine glycosylase	131112.44.peg.1310,A/G-specific adenine glycosylase	131112.45.peg.1461,A/G-specific adenine glycosylase	131112.46.peg.1028,A/G-specific adenine glycosylase	131112.40.peg.1202,A/G-specific adenine glycosylase
BLT51_RS00830,transcriptional regulator	14.peg.1207,Transcriptional regulator	15.peg.1189,Transcriptional regulator	131112.29.peg.1027,transcriptional regulator	131112.47.peg.1077,transcriptional regulator	131112.34.peg.1027,transcriptional regulator	16.peg.1102,Transcriptional regulator	17.peg.1537,Transcriptional regulator	131112.20.peg.465,transcriptional regulator	131112.21.peg.998,transcriptional regulator	131112.22.peg.850,transcriptional regulator	18.peg.1120,Transcriptional regulator	131112.23.peg.1084,transcriptional regulator	131112.24.peg.1004,transcriptional regulator	131112.25.peg.736,transcriptional regulator	131112.35.peg.1061,transcriptional regulator	131112.26.peg.1195,transcriptional regulator	131112.27.peg.514,transcriptional regulator	131112.28.peg.903,transcriptional regulator	131112.30.peg.939,transcriptional regulator	- , -	10.peg.1534,Transcriptional regulator	7.peg.1234,Transcriptional regulator	131112.32.peg.1063,transcriptional regulator	8.peg.1252,Transcriptional regulator	131112.33.peg.1515,transcriptional regulator	131112.19.peg.1016,transcriptional regulator	9.peg.1243,Transcriptional regulator	11.peg.1061,Transcriptional regulator	12.peg.1402,Transcriptional regulator	13.peg.1211,Transcriptional regulator	131112.36.peg.1208,transcriptional regulator	131112.37.peg.969,transcriptional regulator	131112.38.peg.1099,transcriptional regulator	131112.39.peg.1084,transcriptional regulator	131112.41.peg.972,transcriptional regulator	131112.42.peg.1030,transcriptional regulator	131112.43.peg.1278,transcriptional regulator	131112.44.peg.1311,transcriptional regulator	131112.45.peg.1460,transcriptional regulator	131112.46.peg.1027,transcriptional regulator	131112.40.peg.1203,transcriptional regulator
BLT51_RS00835,anaerobic glycerol-3-phosphate dehydrogenase subunit A	14.peg.1206,Anaerobic glycerol-3-phosphate dehydrogenase subunit A (EC 1.1.5.3)	15.peg.1188,Anaerobic glycerol-3-phosphate dehydrogenase subunit A (EC 1.1.5.3)	131112.29.peg.1026,Anaerobic glycerol-3-phosphate dehydrogenase subunit A	131112.47.peg.1078,Anaerobic glycerol-3-phosphate dehydrogenase subunit A	131112.34.peg.1026,Anaerobic glycerol-3-phosphate dehydrogenase subunit A	16.peg.1103,Anaerobic glycerol-3-phosphate dehydrogenase subunit A (EC 1.1.5.3)	17.peg.1538,Anaerobic glycerol-3-phosphate dehydrogenase subunit A (EC 1.1.5.3)	131112.20.peg.464,Anaerobic glycerol-3-phosphate dehydrogenase subunit A	131112.21.peg.997,Anaerobic glycerol-3-phosphate dehydrogenase subunit A	131112.22.peg.849,Anaerobic glycerol-3-phosphate dehydrogenase subunit A	18.peg.1121,Anaerobic glycerol-3-phosphate dehydrogenase subunit A (EC 1.1.5.3)	131112.23.peg.1083,Anaerobic glycerol-3-phosphate dehydrogenase subunit A	131112.24.peg.1003,Anaerobic glycerol-3-phosphate dehydrogenase subunit A	131112.25.peg.735,Anaerobic glycerol-3-phosphate dehydrogenase subunit A	131112.35.peg.1062,Anaerobic glycerol-3-phosphate dehydrogenase subunit A	131112.26.peg.1194,Anaerobic glycerol-3-phosphate dehydrogenase subunit A	131112.27.peg.515,Anaerobic glycerol-3-phosphate dehydrogenase subunit A	131112.28.peg.904,Anaerobic glycerol-3-phosphate dehydrogenase subunit A	131112.30.peg.938,Anaerobic glycerol-3-phosphate dehydrogenase subunit A	131112.31.peg.207,Anaerobic glycerol-3-phosphate dehydrogenase subunit A	10.peg.1535,Anaerobic glycerol-3-phosphate dehydrogenase subunit A (EC 1.1.5.3)	7.peg.1233,Anaerobic glycerol-3-phosphate dehydrogenase subunit A (EC 1.1.5.3)	131112.32.peg.1062,Anaerobic glycerol-3-phosphate dehydrogenase subunit A	8.peg.1253,Anaerobic glycerol-3-phosphate dehydrogenase subunit A (EC 1.1.5.3)	131112.33.peg.1516,Anaerobic glycerol-3-phosphate dehydrogenase subunit A	131112.19.peg.1015,Anaerobic glycerol-3-phosphate dehydrogenase subunit A	9.peg.1244,Anaerobic glycerol-3-phosphate dehydrogenase subunit A (EC 1.1.5.3)	11.peg.1060,Anaerobic glycerol-3-phosphate dehydrogenase subunit A (EC 1.1.5.3)	12.peg.1403,Anaerobic glycerol-3-phosphate dehydrogenase subunit A (EC 1.1.5.3)	13.peg.1210,Anaerobic glycerol-3-phosphate dehydrogenase subunit A (EC 1.1.5.3)	131112.36.peg.1209,Anaerobic glycerol-3-phosphate dehydrogenase subunit A	131112.37.peg.968,Anaerobic glycerol-3-phosphate dehydrogenase subunit A	131112.38.peg.1098,Anaerobic glycerol-3-phosphate dehydrogenase subunit A	131112.39.peg.1085,Anaerobic glycerol-3-phosphate dehydrogenase subunit A	131112.41.peg.971,Anaerobic glycerol-3-phosphate dehydrogenase subunit A	131112.42.peg.1031,Anaerobic glycerol-3-phosphate dehydrogenase subunit A	131112.43.peg.1277,Anaerobic glycerol-3-phosphate dehydrogenase subunit A	131112.44.peg.1312,Anaerobic glycerol-3-phosphate dehydrogenase subunit A	131112.45.peg.1459,Anaerobic glycerol-3-phosphate dehydrogenase subunit A	131112.46.peg.1026,Anaerobic glycerol-3-phosphate dehydrogenase subunit A	131112.40.peg.1204,Anaerobic glycerol-3-phosphate dehydrogenase subunit A
BLT51_RS00840,glycerol-3-phosphate dehydrogenase subunit GlpB	14.peg.1205,hypothetical protein	15.peg.1187,hypothetical protein	131112.29.peg.1025,Anaerobic glycerol-3-phosphate dehydrogenase subunit B	131112.47.peg.1079,Anaerobic glycerol-3-phosphate dehydrogenase subunit B	131112.34.peg.1025,Anaerobic glycerol-3-phosphate dehydrogenase subunit B	16.peg.1104,hypothetical protein	17.peg.1539,hypothetical protein	131112.20.peg.463,Anaerobic glycerol-3-phosphate dehydrogenase subunit B	131112.21.peg.996,Anaerobic glycerol-3-phosphate dehydrogenase subunit B	131112.22.peg.848,Anaerobic glycerol-3-phosphate dehydrogenase subunit B	18.peg.1122,hypothetical protein	131112.23.peg.1082,Anaerobic glycerol-3-phosphate dehydrogenase subunit B	131112.24.peg.1002,Anaerobic glycerol-3-phosphate dehydrogenase subunit B	131112.25.peg.734,Anaerobic glycerol-3-phosphate dehydrogenase subunit B	131112.35.peg.1063,Anaerobic glycerol-3-phosphate dehydrogenase subunit B	131112.26.peg.1193,Anaerobic glycerol-3-phosphate dehydrogenase subunit B	131112.27.peg.516,Anaerobic glycerol-3-phosphate dehydrogenase subunit B	131112.28.peg.905,Anaerobic glycerol-3-phosphate dehydrogenase subunit B	131112.30.peg.937,Anaerobic glycerol-3-phosphate dehydrogenase subunit B	131112.31.peg.206,Anaerobic glycerol-3-phosphate dehydrogenase subunit B	10.peg.1536,hypothetical protein	7.peg.1232,hypothetical protein	131112.32.peg.1061,Anaerobic glycerol-3-phosphate dehydrogenase subunit B	8.peg.1254,hypothetical protein	131112.33.peg.1517,Anaerobic glycerol-3-phosphate dehydrogenase subunit B	131112.19.peg.1014,Anaerobic glycerol-3-phosphate dehydrogenase subunit B	9.peg.1245,hypothetical protein	11.peg.1059,hypothetical protein	12.peg.1404,hypothetical protein	13.peg.1209,hypothetical protein	131112.36.peg.1210,Anaerobic glycerol-3-phosphate dehydrogenase subunit B	131112.37.peg.967,Anaerobic glycerol-3-phosphate dehydrogenase subunit B	131112.38.peg.1097,Anaerobic glycerol-3-phosphate dehydrogenase subunit B	131112.39.peg.1086,Anaerobic glycerol-3-phosphate dehydrogenase subunit B	131112.41.peg.970,Anaerobic glycerol-3-phosphate dehydrogenase subunit B	131112.42.peg.1032,Anaerobic glycerol-3-phosphate dehydrogenase subunit B	131112.43.peg.1276,Anaerobic glycerol-3-phosphate dehydrogenase subunit B	131112.44.peg.1313,Anaerobic glycerol-3-phosphate dehydrogenase subunit B	131112.45.peg.1458,Anaerobic glycerol-3-phosphate dehydrogenase subunit B	131112.46.peg.1025,Anaerobic glycerol-3-phosphate dehydrogenase subunit B	131112.40.peg.1205,Anaerobic glycerol-3-phosphate dehydrogenase subunit B
BLT51_RS00845,anaerobic glycerol-3-phosphate dehydrogenase subunit C	14.peg.1204,Anaerobic glycerol-3-phosphate dehydrogenase subunit C (EC 1.1.5.3)	15.peg.1186,Anaerobic glycerol-3-phosphate dehydrogenase subunit C (EC 1.1.5.3)	131112.29.peg.1024,Anaerobic glycerol-3-phosphate dehydrogenase subunit C	131112.47.peg.1080,Anaerobic glycerol-3-phosphate dehydrogenase subunit C	131112.34.peg.1024,Anaerobic glycerol-3-phosphate dehydrogenase subunit C	16.peg.1105,Anaerobic glycerol-3-phosphate dehydrogenase subunit C (EC 1.1.5.3)	17.peg.1540,Anaerobic glycerol-3-phosphate dehydrogenase subunit C (EC 1.1.5.3)	131112.20.peg.462,Anaerobic glycerol-3-phosphate dehydrogenase subunit C	131112.21.peg.995,Anaerobic glycerol-3-phosphate dehydrogenase subunit C	131112.22.peg.847,Anaerobic glycerol-3-phosphate dehydrogenase subunit C	18.peg.1123,Anaerobic glycerol-3-phosphate dehydrogenase subunit C (EC 1.1.5.3)	131112.23.peg.1081,Anaerobic glycerol-3-phosphate dehydrogenase subunit C	131112.24.peg.1001,Anaerobic glycerol-3-phosphate dehydrogenase subunit C	131112.25.peg.733,Anaerobic glycerol-3-phosphate dehydrogenase subunit C	131112.35.peg.1064,Anaerobic glycerol-3-phosphate dehydrogenase subunit C	131112.26.peg.1192,Anaerobic glycerol-3-phosphate dehydrogenase subunit C	131112.27.peg.517,Anaerobic glycerol-3-phosphate dehydrogenase subunit C	131112.28.peg.906,Anaerobic glycerol-3-phosphate dehydrogenase subunit C	131112.30.peg.936,Anaerobic glycerol-3-phosphate dehydrogenase subunit C	131112.31.peg.13,Anaerobic glycerol-3-phosphate dehydrogenase subunit C	10.peg.1537,Anaerobic glycerol-3-phosphate dehydrogenase subunit C (EC 1.1.5.3)	7.peg.1231,Anaerobic glycerol-3-phosphate dehydrogenase subunit C (EC 1.1.5.3)	131112.32.peg.1060,Anaerobic glycerol-3-phosphate dehydrogenase subunit C	8.peg.1255,Anaerobic glycerol-3-phosphate dehydrogenase subunit C (EC 1.1.5.3)	131112.33.peg.1518,Anaerobic glycerol-3-phosphate dehydrogenase subunit C	131112.19.peg.1013,Anaerobic glycerol-3-phosphate dehydrogenase subunit C	9.peg.1246,Anaerobic glycerol-3-phosphate dehydrogenase subunit C (EC 1.1.5.3)	11.peg.1058,Anaerobic glycerol-3-phosphate dehydrogenase subunit C (EC 1.1.5.3)	12.peg.1405,Anaerobic glycerol-3-phosphate dehydrogenase subunit C (EC 1.1.5.3)	13.peg.1208,Anaerobic glycerol-3-phosphate dehydrogenase subunit C (EC 1.1.5.3)	131112.36.peg.1211,Anaerobic glycerol-3-phosphate dehydrogenase subunit C	131112.37.peg.966,Anaerobic glycerol-3-phosphate dehydrogenase subunit C	131112.38.peg.1096,Anaerobic glycerol-3-phosphate dehydrogenase subunit C	131112.39.peg.1087,Anaerobic glycerol-3-phosphate dehydrogenase subunit C	131112.41.peg.969,Anaerobic glycerol-3-phosphate dehydrogenase subunit C	131112.42.peg.1033,Anaerobic glycerol-3-phosphate dehydrogenase subunit C	131112.43.peg.1275,Anaerobic glycerol-3-phosphate dehydrogenase subunit C	131112.44.peg.1314,Anaerobic glycerol-3-phosphate dehydrogenase subunit C	131112.45.peg.1457,Anaerobic glycerol-3-phosphate dehydrogenase subunit C	131112.46.peg.1024,Anaerobic glycerol-3-phosphate dehydrogenase subunit C	131112.40.peg.1206,Anaerobic glycerol-3-phosphate dehydrogenase subunit C
BLT51_RS00850,ATP-binding protein	14.peg.1203,Putative ATP-binding protein	15.peg.1185,Putative ATP-binding protein	131112.29.peg.1023,putative ATP-binding protein	131112.47.peg.1081,putative ATP-binding protein	131112.34.peg.1023,putative ATP-binding protein	16.peg.1106,Putative ATP-binding protein	17.peg.1541,Putative ATP-binding protein	131112.20.peg.461,putative ATP-binding protein	131112.21.peg.994,putative ATP-binding protein	131112.22.peg.846,putative ATP-binding protein	18.peg.1124,Putative ATP-binding protein	131112.23.peg.1080,putative ATP-binding protein	131112.24.peg.1000,putative ATP-binding protein	131112.25.peg.732,putative ATP-binding protein	131112.35.peg.1065,putative ATP-binding protein	131112.26.peg.1191,putative ATP-binding protein	131112.27.peg.518,putative ATP-binding protein	131112.28.peg.907,putative ATP-binding protein	131112.30.peg.935,putative ATP-binding protein	131112.31.peg.12,putative ATP-binding protein	10.peg.1538,Putative ATP-binding protein	7.peg.1230,Putative ATP-binding protein	131112.32.peg.1059,putative ATP-binding protein	8.peg.1256,Putative ATP-binding protein	131112.33.peg.1519,putative ATP-binding protein	131112.19.peg.1012,putative ATP-binding protein	9.peg.1247,Putative ATP-binding protein	11.peg.1057,Putative ATP-binding protein	12.peg.1406,Putative ATP-binding protein	13.peg.1207,Putative ATP-binding protein	131112.36.peg.1212,putative ATP-binding protein	131112.37.peg.965,putative ATP-binding protein	131112.38.peg.1095,putative ATP-binding protein	131112.39.peg.1088,putative ATP-binding protein	131112.41.peg.968,putative ATP-binding protein	131112.42.peg.1034,putative ATP-binding protein	131112.43.peg.1274,putative ATP-binding protein	131112.44.peg.1315,putative ATP-binding protein	131112.45.peg.1456,putative ATP-binding protein	131112.46.peg.1023,putative ATP-binding protein	131112.40.peg.1207,putative ATP-binding protein
BLT51_RS00855,aquaporin family protein	14.peg.1202,Glycerol uptake facilitator protein	15.peg.1184,Glycerol uptake facilitator protein	131112.29.peg.1022,Glycerol uptake facilitator protein	131112.47.peg.1082,Glycerol uptake facilitator protein	131112.34.peg.1022,Glycerol uptake facilitator protein	16.peg.1107,Glycerol uptake facilitator protein	17.peg.1542,Glycerol uptake facilitator protein	131112.20.peg.460,Glycerol uptake facilitator protein	131112.21.peg.993,Glycerol uptake facilitator protein	131112.22.peg.845,Glycerol uptake facilitator protein	18.peg.1125,Glycerol uptake facilitator protein	131112.23.peg.1079,Glycerol uptake facilitator protein	131112.24.peg.999,Glycerol uptake facilitator protein	131112.25.peg.731,Glycerol uptake facilitator protein	131112.35.peg.1066,Glycerol uptake facilitator protein	131112.26.peg.1190,Glycerol uptake facilitator protein	131112.27.peg.519,Glycerol uptake facilitator protein	131112.28.peg.908,Glycerol uptake facilitator protein	131112.30.peg.934,Glycerol uptake facilitator protein	131112.31.peg.11,Glycerol uptake facilitator protein	10.peg.1539,Glycerol uptake facilitator protein	7.peg.1229,Glycerol uptake facilitator protein	131112.32.peg.1058,Glycerol uptake facilitator protein	8.peg.1257,Glycerol uptake facilitator protein	131112.33.peg.1520,Glycerol uptake facilitator protein	131112.19.peg.1011,Glycerol uptake facilitator protein	9.peg.1248,Glycerol uptake facilitator protein	11.peg.1056,Glycerol uptake facilitator protein	12.peg.1407,Glycerol uptake facilitator protein	13.peg.1206,Glycerol uptake facilitator protein	131112.36.peg.1213,Glycerol uptake facilitator protein	131112.37.peg.964,Glycerol uptake facilitator protein	131112.38.peg.1094,Glycerol uptake facilitator protein	131112.39.peg.1089,Glycerol uptake facilitator protein	131112.41.peg.967,Glycerol uptake facilitator protein	131112.42.peg.1035,Glycerol uptake facilitator protein	131112.43.peg.1273,Glycerol uptake facilitator protein	131112.44.peg.1316,Glycerol uptake facilitator protein	131112.45.peg.1455,Glycerol uptake facilitator protein	131112.46.peg.1022,Glycerol uptake facilitator protein	131112.40.peg.1208,Glycerol uptake facilitator protein
BLT51_RS00860,glycerol kinase	14.peg.1201,Glycerol kinase (EC 2.7.1.30)	15.peg.1183,Glycerol kinase (EC 2.7.1.30)	131112.29.peg.1021,Glycerol kinase	131112.47.peg.1083,Glycerol kinase	131112.34.peg.1021,Glycerol kinase	16.peg.1108,Glycerol kinase (EC 2.7.1.30)	17.peg.1543,Glycerol kinase (EC 2.7.1.30)	131112.20.peg.459,Glycerol kinase	131112.21.peg.992,Glycerol kinase	131112.22.peg.844,Glycerol kinase	18.peg.1126,Glycerol kinase (EC 2.7.1.30)	131112.23.peg.1078,Glycerol kinase	131112.24.peg.998,Glycerol kinase	131112.25.peg.730,Glycerol kinase	131112.35.peg.1067,Glycerol kinase	131112.26.peg.1189,Glycerol kinase	131112.27.peg.520,Glycerol kinase	131112.28.peg.909,Glycerol kinase	131112.30.peg.933,Glycerol kinase	- , -	10.peg.1540,Glycerol kinase (EC 2.7.1.30)	7.peg.1228,Glycerol kinase (EC 2.7.1.30)	131112.32.peg.1057,Glycerol kinase	8.peg.1258,Glycerol kinase (EC 2.7.1.30)	131112.33.peg.1521,Glycerol kinase	131112.19.peg.1010,Glycerol kinase	9.peg.1249,Glycerol kinase (EC 2.7.1.30)	11.peg.1055,Glycerol kinase (EC 2.7.1.30)	12.peg.1408,Glycerol kinase (EC 2.7.1.30)	13.peg.1205,Glycerol kinase (EC 2.7.1.30)	131112.36.peg.1214,Glycerol kinase	131112.37.peg.963,Glycerol kinase	131112.38.peg.1093,Glycerol kinase	131112.39.peg.1090,Glycerol kinase	131112.41.peg.966,Glycerol kinase	131112.42.peg.1036,Glycerol kinase	131112.43.peg.1272,Glycerol kinase	131112.44.peg.1317,Glycerol kinase	131112.45.peg.1454,Glycerol kinase	131112.46.peg.1021,Glycerol kinase	131112.40.peg.1209,Glycerol kinase
BLT51_RS00865,hypothetical protein	14.peg.1200,hypothetical protein	15.peg.1182,hypothetical protein	131112.29.peg.1020,hypothetical protein	131112.47.peg.1084,hypothetical protein	- , -	16.peg.1109,hypothetical protein	17.peg.1544,hypothetical protein	131112.20.peg.458,hypothetical protein	- , -	- , -	18.peg.1127,hypothetical protein	131112.23.peg.1077,hypothetical protein	131112.24.peg.997,hypothetical protein	131112.25.peg.729,hypothetical protein	131112.35.peg.1068,hypothetical protein	131112.26.peg.1188,hypothetical protein	131112.27.peg.521,hypothetical protein	131112.28.peg.910,hypothetical protein	131112.30.peg.932,hypothetical protein	- , -	10.peg.1541,hypothetical protein	7.peg.1227,hypothetical protein	131112.32.peg.1056,hypothetical protein	8.peg.1259,hypothetical protein	131112.33.peg.1522,hypothetical protein	131112.19.peg.1009,hypothetical protein	9.peg.1250,hypothetical protein	11.peg.1054,hypothetical protein	12.peg.1409,hypothetical protein	13.peg.1204,hypothetical protein	131112.36.peg.1215,hypothetical protein	- , -	- , -	131112.39.peg.1091,hypothetical protein	131112.41.peg.965,hypothetical protein	131112.42.peg.1037,hypothetical protein	131112.43.peg.1271,hypothetical protein	131112.44.peg.1320,hypothetical protein	- , -	131112.46.peg.1020,hypothetical protein	- , -
BLT51_RS00875,class C sortase	- , -	- , -	- , -	- , -	- , -	- , -	- , -	- , -	- , -	- , -	- , -	- , -	- , -	- , -	- , -	131112.26.peg.910,Sortase A, LPXTG specific	131112.27.peg.1054,Sortase A, LPXTG specific	- , -	- , -	131112.31.peg.1162,Sortase A, LPXTG specific	- , -	- , -	- , -	- , -	- , -	- , -	- , -	- , -	- , -	- , -	- , -	- , -	- , -	- , -	- , -	- , -	- , -	131112.44.peg.1322,Sortase A, LPXTG specific	- , -	131112.46.peg.429,Sortase A, LPXTG specific	- , -
BLT51_RS00880,hypothetical protein	- , -	- , -	- , -	- , -	- , -	- , -	- , -	- , -	- , -	- , -	- , -	- , -	- , -	- , -	- , -	- , -	- , -	- , -	- , -	- , -	- , -	- , -	- , -	- , -	- , -	- , -	- , -	- , -	- , -	- , -	- , -	- , -	- , -	- , -	- , -	- , -	- , -	131112.44.peg.1323,Fimbrial subunit type 2 precursor	- , -	- , -	- , -
BLT51_RS00885,hypothetical protein	- , -	- , -	- , -	- , -	- , -	- , -	- , -	- , -	- , -	- , -	- , -	- , -	- , -	- , -	- , -	- , -	- , -	- , -	- , -	- , -	- , -	- , -	- , -	- , -	- , -	- , -	- , -	- , -	- , -	- , -	- , -	- , -	- , -	- , -	- , -	- , -	- , -	131112.44.peg.1324,probable surface-anchored fimbrial subunit	- , -	- , -	- , -
BLT51_RS00890,lysine--tRNA ligase	14.peg.1199,Lysyl-tRNA synthetase (class II) (EC 6.1.1.6)	15.peg.1181,Lysyl-tRNA synthetase (class II) (EC 6.1.1.6)	131112.29.peg.1019,Lysyl-tRNA synthetase (class II)	131112.47.peg.1085,Lysyl-tRNA synthetase (class II)	131112.34.peg.1020,Lysyl-tRNA synthetase (class II)	16.peg.1110,Lysyl-tRNA synthetase (class II) (EC 6.1.1.6)	17.peg.1545,Lysyl-tRNA synthetase (class II) (EC 6.1.1.6)	131112.20.peg.457,Lysyl-tRNA synthetase (class II)	131112.21.peg.991,Lysyl-tRNA synthetase (class II)	131112.22.peg.843,Lysyl-tRNA synthetase (class II)	18.peg.1128,Lysyl-tRNA synthetase (class II) (EC 6.1.1.6)	131112.23.peg.1076,Lysyl-tRNA synthetase (class II)	131112.24.peg.996,Lysyl-tRNA synthetase (class II)	131112.25.peg.728,Lysyl-tRNA synthetase (class II)	131112.35.peg.1069,Lysyl-tRNA synthetase (class II)	131112.26.peg.1187,Lysyl-tRNA synthetase (class II)	131112.27.peg.524,Lysyl-tRNA synthetase (class II)	131112.28.peg.912,Lysyl-tRNA synthetase (class II)	131112.30.peg.931,Lysyl-tRNA synthetase (class II)	131112.31.peg.382,Lysyl-tRNA synthetase (class II)	10.peg.1542,Lysyl-tRNA synthetase (class II) (EC 6.1.1.6)	7.peg.1226,Lysyl-tRNA synthetase (class II) (EC 6.1.1.6)	131112.32.peg.1055,Lysyl-tRNA synthetase (class II)	8.peg.1260,Lysyl-tRNA synthetase (class II) (EC 6.1.1.6)	131112.33.peg.1523,Lysyl-tRNA synthetase (class II)	131112.19.peg.1008,Lysyl-tRNA synthetase (class II)	9.peg.1251,Lysyl-tRNA synthetase (class II) (EC 6.1.1.6)	11.peg.1053,Lysyl-tRNA synthetase (class II) (EC 6.1.1.6)	12.peg.1410,Lysyl-tRNA synthetase (class II) (EC 6.1.1.6)	13.peg.1203,Lysyl-tRNA synthetase (class II) (EC 6.1.1.6)	131112.36.peg.1216,Lysyl-tRNA synthetase (class II)	131112.37.peg.962,Lysyl-tRNA synthetase (class II)	131112.38.peg.1092,Lysyl-tRNA synthetase (class II)	131112.39.peg.1092,Lysyl-tRNA synthetase (class II)	131112.41.peg.964,Lysyl-tRNA synthetase (class II)	131112.42.peg.1038,Lysyl-tRNA synthetase (class II)	131112.43.peg.1270,Lysyl-tRNA synthetase (class II)	131112.44.peg.1325,Lysyl-tRNA synthetase (class II)	131112.45.peg.1453,Lysyl-tRNA synthetase (class II)	131112.46.peg.1019,Lysyl-tRNA synthetase (class II)	131112.40.peg.1210,Lysyl-tRNA synthetase (class II)
BLT51_RS00895,aspartate 1-decarboxylase	14.peg.1198,Aspartate 1-decarboxylase (EC 4.1.1.11)	15.peg.1180,Aspartate 1-decarboxylase (EC 4.1.1.11)	131112.29.peg.1018,Aspartate 1-decarboxylase	131112.47.peg.1086,Aspartate 1-decarboxylase	131112.34.peg.1019,Aspartate 1-decarboxylase	16.peg.1111,Aspartate 1-decarboxylase (EC 4.1.1.11)	17.peg.1546,Aspartate 1-decarboxylase (EC 4.1.1.11)	131112.20.peg.456,Aspartate 1-decarboxylase	131112.21.peg.990,Aspartate 1-decarboxylase	131112.22.peg.842,Aspartate 1-decarboxylase	18.peg.1129,Aspartate 1-decarboxylase (EC 4.1.1.11)	131112.23.peg.1075,Aspartate 1-decarboxylase	131112.24.peg.995,Aspartate 1-decarboxylase	131112.25.peg.727,Aspartate 1-decarboxylase	131112.35.peg.1070,Aspartate 1-decarboxylase	131112.26.peg.1186,Aspartate 1-decarboxylase	131112.27.peg.525,Aspartate 1-decarboxylase	131112.28.peg.913,Aspartate 1-decarboxylase	131112.30.peg.930,Aspartate 1-decarboxylase	131112.31.peg.381,Aspartate 1-decarboxylase	10.peg.1543,Aspartate 1-decarboxylase (EC 4.1.1.11)	7.peg.1225,Aspartate 1-decarboxylase (EC 4.1.1.11)	131112.32.peg.1054,Aspartate 1-decarboxylase	8.peg.1261,Aspartate 1-decarboxylase (EC 4.1.1.11)	131112.33.peg.1524,Aspartate 1-decarboxylase	131112.19.peg.1007,Aspartate 1-decarboxylase	9.peg.1252,Aspartate 1-decarboxylase (EC 4.1.1.11)	11.peg.1052,Aspartate 1-decarboxylase (EC 4.1.1.11)	12.peg.1411,Aspartate 1-decarboxylase (EC 4.1.1.11)	13.peg.1202,Aspartate 1-decarboxylase (EC 4.1.1.11)	131112.36.peg.1217,Aspartate 1-decarboxylase	131112.37.peg.961,Aspartate 1-decarboxylase	131112.38.peg.1091,Aspartate 1-decarboxylase	131112.39.peg.1093,Aspartate 1-decarboxylase	131112.41.peg.963,Aspartate 1-decarboxylase	131112.42.peg.1039,Aspartate 1-decarboxylase	131112.43.peg.1269,Aspartate 1-decarboxylase	131112.44.peg.1326,Aspartate 1-decarboxylase	131112.45.peg.1452,Aspartate 1-decarboxylase	131112.46.peg.1018,Aspartate 1-decarboxylase	131112.40.peg.1211,Aspartate 1-decarboxylase
BLT51_RS00900,pantoate--beta-alanine ligase	14.peg.1197,Pantoate--beta-alanine ligase (EC 6.3.2.1)	15.peg.1179,Pantoate--beta-alanine ligase (EC 6.3.2.1)	131112.29.peg.1017,Pantoate--beta-alanine ligase	131112.47.peg.1087,Pantoate--beta-alanine ligase	131112.34.peg.1018,Pantoate--beta-alanine ligase	16.peg.1112,Pantoate--beta-alanine ligase (EC 6.3.2.1)	17.peg.1547,Pantoate--beta-alanine ligase (EC 6.3.2.1)	131112.20.peg.455,Pantoate--beta-alanine ligase	131112.21.peg.989,Pantoate--beta-alanine ligase	131112.22.peg.841,Pantoate--beta-alanine ligase	18.peg.1130,Pantoate--beta-alanine ligase (EC 6.3.2.1)	131112.23.peg.1074,Pantoate--beta-alanine ligase	131112.24.peg.994,Pantoate--beta-alanine ligase	131112.25.peg.726,Pantoate--beta-alanine ligase	131112.35.peg.1071,Pantoate--beta-alanine ligase	131112.26.peg.1185,Pantoate--beta-alanine ligase	131112.27.peg.526,Pantoate--beta-alanine ligase	131112.28.peg.914,Pantoate--beta-alanine ligase	131112.30.peg.929,Pantoate--beta-alanine ligase	131112.31.peg.380,Pantoate--beta-alanine ligase	10.peg.1544,Pantoate--beta-alanine ligase (EC 6.3.2.1)	7.peg.1224,Pantoate--beta-alanine ligase (EC 6.3.2.1)	131112.32.peg.1053,Pantoate--beta-alanine ligase	8.peg.1262,Pantoate--beta-alanine ligase (EC 6.3.2.1)	131112.33.peg.1525,Pantoate--beta-alanine ligase	131112.19.peg.1006,Pantoate--beta-alanine ligase	9.peg.1253,Pantoate--beta-alanine ligase (EC 6.3.2.1)	11.peg.1051,Pantoate--beta-alanine ligase (EC 6.3.2.1)	12.peg.1412,Pantoate--beta-alanine ligase (EC 6.3.2.1)	13.peg.1201,Pantoate--beta-alanine ligase (EC 6.3.2.1)	131112.36.peg.1218,Pantoate--beta-alanine ligase	131112.37.peg.960,Pantoate--beta-alanine ligase	131112.38.peg.1090,Pantoate--beta-alanine ligase	131112.39.peg.1094,Pantoate--beta-alanine ligase	131112.41.peg.962,Pantoate--beta-alanine ligase	131112.42.peg.1040,Pantoate--beta-alanine ligase	131112.43.peg.1268,Pantoate--beta-alanine ligase	131112.44.peg.1327,Pantoate--beta-alanine ligase	131112.45.peg.1451,Pantoate--beta-alanine ligase	131112.46.peg.1017,Pantoate--beta-alanine ligase	131112.40.peg.1212,Pantoate--beta-alanine ligase
BLT51_RS00905,DUF2520 domain-containing protein	14.peg.1196,Ketopantoate reductase PanG (EC 1.1.1.169)	15.peg.1178,Ketopantoate reductase PanG (EC 1.1.1.169)	131112.29.peg.1016,Ketopantoate reductase PanG	131112.47.peg.1088,Ketopantoate reductase PanG	131112.34.peg.1017,Ketopantoate reductase PanG	16.peg.1113,Ketopantoate reductase PanG (EC 1.1.1.169)	17.peg.1548,Ketopantoate reductase PanG (EC 1.1.1.169)	131112.20.peg.454,Ketopantoate reductase PanG	131112.21.peg.988,Ketopantoate reductase PanG	131112.22.peg.840,Ketopantoate reductase PanG	18.peg.1131,Ketopantoate reductase PanG (EC 1.1.1.169)	131112.23.peg.1073,Ketopantoate reductase PanG	131112.24.peg.993,Ketopantoate reductase PanG	131112.25.peg.725,Ketopantoate reductase PanG	131112.35.peg.1072,Ketopantoate reductase PanG	131112.26.peg.1184,Ketopantoate reductase PanG	131112.27.peg.527,Ketopantoate reductase PanG	131112.28.peg.915,Ketopantoate reductase PanG	131112.30.peg.928,Ketopantoate reductase PanG	131112.31.peg.379,Ketopantoate reductase PanG	10.peg.1545,Ketopantoate reductase PanG (EC 1.1.1.169)	7.peg.1223,Ketopantoate reductase PanG (EC 1.1.1.169)	131112.32.peg.1052,Ketopantoate reductase PanG	8.peg.1263,Ketopantoate reductase PanG (EC 1.1.1.169)	131112.33.peg.1526,Ketopantoate reductase PanG	131112.19.peg.1005,Ketopantoate reductase PanG	9.peg.1254,Ketopantoate reductase PanG (EC 1.1.1.169)	11.peg.1050,Ketopantoate reductase PanG (EC 1.1.1.169)	12.peg.1413,Ketopantoate reductase PanG (EC 1.1.1.169)	13.peg.1200,Ketopantoate reductase PanG (EC 1.1.1.169)	131112.36.peg.1219,Ketopantoate reductase PanG	131112.37.peg.959,Ketopantoate reductase PanG	131112.38.peg.1089,Ketopantoate reductase PanG	131112.39.peg.1095,Ketopantoate reductase PanG	131112.41.peg.961,Ketopantoate reductase PanG	131112.42.peg.1041,Ketopantoate reductase PanG	131112.43.peg.1267,Ketopantoate reductase PanG	131112.44.peg.1328,Ketopantoate reductase PanG	131112.45.peg.1450,Ketopantoate reductase PanG	131112.46.peg.1016,Ketopantoate reductase PanG	131112.40.peg.1213,Ketopantoate reductase PanG
BLT51_RS00910,hypothetical protein	14.peg.1195,hypothetical protein	15.peg.1177,hypothetical protein	131112.29.peg.1015,membrane-flanked domain	131112.47.peg.1089,membrane-flanked domain	131112.34.peg.1016,membrane-flanked domain	16.peg.1114,hypothetical protein	17.peg.1549,hypothetical protein	131112.20.peg.453,membrane-flanked domain	131112.21.peg.987,membrane-flanked domain	131112.22.peg.839,membrane-flanked domain	18.peg.1132,hypothetical protein	131112.23.peg.1072,membrane-flanked domain	131112.24.peg.992,membrane-flanked domain	131112.25.peg.724,membrane-flanked domain	131112.35.peg.1073,membrane-flanked domain	131112.26.peg.1183,membrane-flanked domain	131112.27.peg.528,membrane-flanked domain	131112.28.peg.916,membrane-flanked domain	131112.30.peg.927,membrane-flanked domain	131112.31.peg.378,membrane-flanked domain	10.peg.1546,hypothetical protein	7.peg.1222,hypothetical protein	131112.32.peg.1051,membrane-flanked domain	8.peg.1264,hypothetical protein	131112.33.peg.1527,membrane-flanked domain	131112.19.peg.1004,membrane-flanked domain	9.peg.1255,hypothetical protein	11.peg.1049,hypothetical protein	12.peg.1414,hypothetical protein	13.peg.1199,hypothetical protein	131112.36.peg.1220,membrane-flanked domain	131112.37.peg.958,membrane-flanked domain	131112.38.peg.1088,membrane-flanked domain	131112.39.peg.1096,membrane-flanked domain	131112.41.peg.960,membrane-flanked domain	131112.42.peg.1042,membrane-flanked domain	131112.43.peg.1266,membrane-flanked domain	131112.44.peg.1329,membrane-flanked domain	131112.45.peg.1449,membrane-flanked domain	131112.46.peg.1015,membrane-flanked domain	131112.40.peg.1214,membrane-flanked domain
BLT51_RS00915,hypothetical protein	14.peg.1194,transmembrane protein, distant homology with ydbS	15.peg.1176,transmembrane protein, distant homology with ydbS	131112.29.peg.1014,transmembrane protein, distant homology with ydbS	131112.47.peg.1090,transmembrane protein, distant homology with ydbS	131112.34.peg.1015,transmembrane protein, distant homology with ydbS	16.peg.1115,transmembrane protein, distant homology with ydbS	17.peg.1550,transmembrane protein, distant homology with ydbS	131112.20.peg.452,transmembrane protein, distant homology with ydbS	131112.21.peg.986,transmembrane protein, distant homology with ydbS	131112.22.peg.838,transmembrane protein, distant homology with ydbS	18.peg.1133,transmembrane protein, distant homology with ydbS	131112.23.peg.1071,transmembrane protein, distant homology with ydbS	131112.24.peg.991,transmembrane protein, distant homology with ydbS	131112.25.peg.723,transmembrane protein, distant homology with ydbS	131112.35.peg.1074,transmembrane protein, distant homology with ydbS	131112.26.peg.1182,transmembrane protein, distant homology with ydbS	131112.27.peg.529,transmembrane protein, distant homology with ydbS	131112.28.peg.917,transmembrane protein, distant homology with ydbS	131112.30.peg.926,transmembrane protein, distant homology with ydbS	131112.31.peg.377,transmembrane protein, distant homology with ydbS	10.peg.1547,transmembrane protein, distant homology with ydbS	7.peg.1221,transmembrane protein, distant homology with ydbS	131112.32.peg.1050,transmembrane protein, distant homology with ydbS	8.peg.1265,transmembrane protein, distant homology with ydbS	131112.33.peg.1528,transmembrane protein, distant homology with ydbS	131112.19.peg.1003,transmembrane protein, distant homology with ydbS	9.peg.1256,transmembrane protein, distant homology with ydbS	11.peg.1048,transmembrane protein, distant homology with ydbS	12.peg.1415,transmembrane protein, distant homology with ydbS	13.peg.1198,transmembrane protein, distant homology with ydbS	131112.36.peg.1221,transmembrane protein, distant homology with ydbS	131112.37.peg.957,transmembrane protein, distant homology with ydbS	131112.38.peg.1087,transmembrane protein, distant homology with ydbS	131112.39.peg.1097,transmembrane protein, distant homology with ydbS	131112.41.peg.959,transmembrane protein, distant homology with ydbS	131112.42.peg.1043,transmembrane protein, distant homology with ydbS	131112.43.peg.1265,transmembrane protein, distant homology with ydbS	131112.44.peg.1330,transmembrane protein, distant homology with ydbS	131112.45.peg.1448,transmembrane protein, distant homology with ydbS	131112.46.peg.1014,transmembrane protein, distant homology with ydbS	131112.40.peg.1215,transmembrane protein, distant homology with ydbS
BLT51_RS00920,DUF3180 domain-containing protein	14.peg.1193,hypothetical protein	15.peg.1175,hypothetical protein	131112.29.peg.1013,hypothetical protein	131112.47.peg.1091,hypothetical protein	131112.34.peg.1014,hypothetical protein	16.peg.1116,hypothetical protein	17.peg.1551,hypothetical protein	131112.20.peg.451,hypothetical protein	131112.21.peg.985,hypothetical protein	131112.22.peg.837,hypothetical protein	18.peg.1134,hypothetical protein	131112.23.peg.1070,hypothetical protein	131112.24.peg.990,hypothetical protein	131112.25.peg.722,hypothetical protein	131112.35.peg.1075,hypothetical protein	131112.26.peg.1181,hypothetical protein	131112.27.peg.530,FIG027937: secreted protein	131112.28.peg.918,FIG027937: secreted protein	131112.30.peg.925,FIG027937: secreted protein	131112.31.peg.376,FIG027937: secreted protein	10.peg.1548,hypothetical protein	7.peg.1220,hypothetical protein	131112.32.peg.1049,hypothetical protein	8.peg.1266,hypothetical protein	131112.33.peg.1529,hypothetical protein	131112.19.peg.1002,hypothetical protein	9.peg.1257,hypothetical protein	11.peg.1047,hypothetical protein	12.peg.1416,hypothetical protein	13.peg.1197,hypothetical protein	131112.36.peg.1222,hypothetical protein	131112.37.peg.956,hypothetical protein	131112.38.peg.1086,hypothetical protein	131112.39.peg.1098,hypothetical protein	131112.41.peg.958,hypothetical protein	131112.42.peg.1044,hypothetical protein	131112.43.peg.1264,hypothetical protein	131112.44.peg.1331,hypothetical protein	131112.45.peg.1447,hypothetical protein	131112.46.peg.1013,hypothetical protein	131112.40.peg.1216,hypothetical protein
[truncated: 3,149 more rows]
